# Supplementary material for: Exploring genetic structures and shared sites between alcohol, cheese intake, and inflammatory bowel disease
Source: Front Nutr. 2025 Jan 23;12:1468457. doi: 10.3389/fnut.2025.1468457 (PMC11798781; doi:10.3389/fnut.2025.1468457)
Supplement: Supplementary file 1 [file Table_1.xlsx]

## Sheet: Table S1
Supplementary Table S1.The result of local genetic correlation analysis(Alcohol intake vs IBD)
chr	start	end	corr	h2_1	h2_2	p
16	27446054	29023966	0.990261	0.00185211	0.000596502	1.17e-08
10	33656119	36017592	0.815441	0.0024098	0.000109213	5.26e-07
4	1478711	3612028	0.791045	0.000826533	0.000299523	1.71e-05
5	95822732	96867936	0.923667	0.00126137	5.98e-05	4.79e-05
15	26676258	27265824	1.50623	0.000278349	5.3e-05	8.16e-05
3	85093629	86734415	0.976499	0.000457394	0.000179769	0.000133521
17	57487538	59307733	0.771172	0.000443053	0.000130186	0.000232583
15	41212265	42222063	-1.23723	0.000204399	6.9e-05	0.000370871
15	49078966	50004817	1.22396	0.000192503	6.46e-05	0.000485299
20	13670311	14929217	1.23266	0.000384541	7.3e-05	0.000668186
11	120173354	121660636	0.87265	0.000520384	0.000137118	0.000736221
19	48697961	49485758	-0.915063	0.000412004	0.000314538	0.000877309
13	40181792	41773356	0.777957	0.00147897	8.09e-05	0.000890422
2	60449710	62420656	0.628573	0.00294421	0.000108631	0.00161128
8	131553327	132358990	0.958326	0.00079749	5.58e-05	0.00172891
7	21712615	22811384	-1.04314	0.000779622	6.32e-05	0.00270161
1	93352491	94451007	-0.922324	0.000530275	9.93e-05	0.00275879
17	820511	1480393	0.977497	0.000863217	3.24e-05	0.00341827
4	55202697	57418400	0.9063	0.000239914	0.000311134	0.00378065
22	43187900	43645335	0.958606	0.000180597	0.000123292	0.00430798
2	57939866	60449069	-0.914372	0.000327787	0.000327957	0.00465358
17	37344586	38649203	-0.854656	0.00232968	8.46e-05	0.00466119
19	32145233	33763475	0.734318	0.000899436	0.000133174	0.00526615
7	141109797	142655113	-0.967912	0.000265497	0.000109987	0.00600009
2	26894589	28597305	0.906436	0.000538409	0.000491662	0.00638507
15	80637749	81604871	0.896567	0.000613778	6.38e-05	0.00700253
21	39250321	40115483	-1.33421	0.000246327	5.73e-05	0.00723587
2	28597624	29484922	0.763417	0.000799547	9.83e-05	0.00766215
7	107306421	108375939	1.30508	0.00162707	1.29e-05	0.00809128
16	50698071	51700822	-0.381262	0.00489617	0.000122731	0.0101343
13	41774489	43099692	-0.731929	0.000947458	5.08e-05	0.0102787
7	71874997	73996533	0.588439	0.00084078	9.93e-05	0.0108001
4	104803329	106479425	0.828803	0.000452982	0.00014196	0.0111188
2	233968153	234699046	0.817159	0.00226784	2.22e-05	0.0121274
9	134640928	135401279	0.935541	0.000256714	8.12e-05	0.0124046
22	41406919	42870441	0.946793	0.000267816	0.000118404	0.0124942
1	6134990	7245669	-1.2587	0.000282515	4.72e-05	0.013053
16	17335780	18062164	0.836757	0.000289129	0.000118654	0.0145226
10	99554895	100240681	1.32742	9.61e-05	0.000133748	0.0150192
2	66375016	67978287	0.942548	0.000684054	6.19e-05	0.0163308
10	2106418	3143283	-2.84679	2.27e-05	0.000167166	0.0176317
2	23857184	25485735	0.421034	0.00129354	0.000119065	0.0184726
9	16056127	16833797	0.897146	0.000460328	0.000105423	0.0194644
10	118417453	119697663	-0.831519	0.000572582	8.99e-05	0.0194751
5	108633347	109231597	0.919589	0.000199291	5.32e-05	0.0207832
14	67991028	69355606	-0.852955	0.00104693	3.56e-05	0.0208832
10	92682369	94196248	-1.18714	0.000329093	4.69e-05	0.0210937
6	46560003	47885216	1.37299	0.000309648	4.1e-05	0.0217213
18	52709949	53763665	0.719775	0.000473095	0.000274628	0.0218025
8	27405207	27759126		-1.94e-08	7.08e-05	0.02202
8	29277652	31947675	0.832476	0.000269261	0.000163357	0.0221007
14	87335256	88641174	2.56134	0.000724021	4.11e-06	0.0223932
15	74453873	75516403	-0.905795	0.000118191	0.000103658	0.0224876
1	197310096	198540028	1.03319	0.000889278	4.24e-05	0.0251098
9	93442205	94163515	0.824152	0.000824626	3.56e-05	0.0253834
11	16790799	18788126	0.531354	0.00106216	9.86e-05	0.0266001
11	28742220	30056918	-1.37614	0.000146291	4.63e-05	0.0268759
18	75029584	75473982	0.892895	0.000281133	8.53e-05	0.0270556
1	205459511	206705609	-0.79868	0.000573724	3.59e-05	0.0271574
5	86492986	88065637	1.76727	2.25e-05	0.000263242	0.0272488
22	29456360	30604102	-0.667067	0.00122519	4.63e-05	0.0274946
21	16140244	17301757	-0.387009	0.00391225	4.72e-05	0.0279344
19	157892	757412	-1.76252	3.4e-05	0.000129558	0.028037
7	147204549	148619685	-0.550039	0.00123347	9.68e-05	0.0282757
2	208641174	209940909	1.2999	0.000154537	5.67e-05	0.0305307
11	96849530	98703542	-0.999435	0.000327252	0.000116034	0.0310086
9	87571959	87811640	0.921779	0.000215633	3.2e-05	0.0310663
12	121721831	124710880	-0.809028	0.000212208	0.000227177	0.0313169
3	29409589	30716602	-0.526852	0.000915593	0.000101535	0.0318917
22	34983275	35862655	-0.843828	0.000734725	3.77e-05	0.0335922
2	173588663	175585616	0.791665	0.000247078	0.000261012	0.0345353
1	66774350	67760291	0.435462	0.0063576	9.01e-05	0.0354848
8	105391381	107409808	0.763361	0.000176995	0.000268547	0.0357327
17	4322053	4650487	-3.54281	0.000541869	1.44e-06	0.0369345
13	110338913	111432821	0.623431	0.000770128	8.22e-05	0.0412523
6	117567468	119071713	0.925714	0.000335342	5.42e-05	0.0421621
13	54681363	56433642	-1.09132	0.000186944	5.38e-05	0.0427509
3	40660283	42184173	-0.814166	0.000296506	7.61e-05	0.0428834
8	69111244	70003448		0.000387491	-3.84e-06	0.0429041
5	110821786	111962676	-0.703274	0.00053116	9.16e-05	0.042909
1	50641944	53116453	1.07681	0.00022881	0.000107719	0.0448366
1	22636103	23082667	-1.37614	0.000980262	8.09e-06	0.0455472
16	85146935	85663943	2.48628	0.000137657	1.66e-05	0.0463796
12	52914211	54379670	1.39926	0.000206143	4.32e-05	0.0464751
21	40116044	41095241	-0.450221	0.00230747	7.86e-05	0.0478379
21	41707453	42543663	-6.24301	2.33e-05	1.66e-05	0.0484454
4	180120693	181732608		-1.66e-05	0.000207935	0.0485443
17	44863413	45874715	1.16258	0.000185008	8.41e-05	0.0494861
21	35220001	36188046	-1.30493	0.000117988	7.31e-05	0.051822
16	74730819	75517115	0.804538	0.000518578	3.98e-05	0.0525308
8	26681799	27404354	-1.69945	0.000170649	1.82e-05	0.0529447
13	82580994	84132765	3.65413	1.97e-05	3.43e-05	0.0529581
6	116130983	117566682	-1.15395	0.00016452	5.22e-05	0.0531059
6	94920611	97093037	0.593839	0.000476876	0.000116291	0.0532328
14	69356353	71131097	-0.667576	0.00043532	9.94e-05	0.0538957
9	122258577	124870612	-0.711282	0.000257483	0.000182242	0.0539641
6	151100484	151929942		0.000193198	-8.42e-07	0.0540254
1	55479967	56413577	-1.36054	0.000330294	2.27e-05	0.0548003
11	130894131	131870763	0.526554	0.000706971	0.000116787	0.054967
9	12274774	12778224		-3.75e-05	6.43e-05	0.0568104
19	41843461	43954915	-2.04212	3.68e-05	8.02e-05	0.0569667
3	143495679	145663879	1.377	0.000151383	5.83e-05	0.057159
3	131373740	132115911	-0.85259	0.000179285	0.000158062	0.0581353
1	89451664	91866856	-0.869602	0.000174167	0.000185598	0.058318
4	5971634	7135912	0.570306	0.000644626	9.81e-05	0.0597078
15	94548924	95576904	1.23924	0.000227715	6.81e-05	0.0608944
21	15451950	16139409	3.79668	0.000348674	2.34e-06	0.0616123
8	73423786	74996061	0.690283	0.000359567	8.83e-05	0.0619697
12	43074434	43982146	1.50629	0.000222591	1.61e-05	0.0619921
4	16521003	18752293	1.19935	0.000221602	6.43e-05	0.0620512
4	80995881	81978151	1.4955	7.32e-05	3.59e-05	0.0626086
11	24750113	25106557	-2.93871	6.92e-06	6.21e-05	0.0627264
20	35899774	36904375	2.0579	3.6e-05	6.52e-05	0.06399
22	49751512	50488153	1.7894	0.00070028	5.58e-06	0.0647502
1	231321215	232382234	1.72401	7.29e-05	5.81e-05	0.0652234
6	7329417	8791321	1.18579	0.000259505	4.66e-05	0.0654373
4	89238369	90126190	0.778113	0.000413167	3.13e-05	0.0664883
8	19491428	21021401	0.986931	0.000379317	6.39e-05	0.0666522
11	14936943	16789155	0.609869	0.000276257	0.000120545	0.0668603
2	6363082	7322437	-3.53901	2e-05	6.68e-05	0.0675962
3	48531227	52214640	-0.754168	0.00234165	9.54e-05	0.0685266
15	53015101	53766542	2.59823	3.09e-05	4.03e-05	0.0687438
3	174275336	175049294	0.98808	9.85e-05	9.41e-05	0.0691369
4	24993167	26468997	0.546006	0.000372652	0.000160649	0.069826
4	121976226	123561869	1.19012	0.00196474	4.52e-06	0.0699858
6	163277858	164003180		-4.44e-05	6.62e-05	0.0721022
2	145303576	147252762	-0.737925	0.000587231	5.47e-05	0.0723182
7	116317043	118347634	-1.2281	0.000276087	2.79e-05	0.074
11	126772905	127715860		-9.38e-05	8.98e-05	0.074365
7	148620581	150491084	-1.36972	0.000453164	1.93e-05	0.0750751
3	18457304	18886128	-0.743073	0.000421923	1.52e-05	0.0751962
3	64475164	65337581	1.58102	7.61e-05	7.12e-05	0.075542
22	27295234	27653424	-0.973382	0.000583524	2.39e-05	0.0762195
15	39519092	40382441	-1.52121	0.000271045	1.47e-05	0.0765335
6	167178790	168548525	0.307114	0.00358408	7.08e-05	0.0766786
20	21679930	22779512	1.14401	0.000100675	6.69e-05	0.0768969
7	9894421	11298815	-0.45504	0.000604604	0.000161724	0.0770957
10	53362932	54413554	-0.85987	0.000268199	5.71e-05	0.0772458
21	24695869	25083563	-1.45362	0.000310541	7.19e-06	0.0774148
3	2769392	3364279		-8.86e-05	1.73e-05	0.0776215
19	18506815	19873269	0.862381	0.000449739	3.29e-05	0.0779756
8	49038732	52156842	-0.779962	0.000494048	4.75e-05	0.0784633
18	56754050	57504565	1.38571	0.000151478	4.12e-05	0.0791855
1	17874843	18484945		-0.000109216	5.03e-05	0.0797963
12	54380016	56792337	1.59091	3.58e-05	0.000251946	0.08074
14	101244293	102339561		-6.9e-05	0.000108047	0.0814566
11	133679758	134946382	-1.06879	0.000182567	0.000118086	0.0815252
11	124404297	125984562	-0.768361	0.000473931	6.25e-05	0.0821769
8	116095815	117130004	-0.652708	0.000470439	2.92e-05	0.0822899
2	1683187	3003071	-1.04135	9.26e-05	0.000196711	0.0823776
12	12533494	13362446	-1.07985	0.00036165	2.81e-05	0.0826228
10	67546331	68429563	0.819126	0.000369061	4.38e-05	0.0838909
11	10371614	11361034	-0.657671	0.000353561	9.75e-05	0.0871246
18	55808692	56752598	0.729554	0.000427583	5.14e-05	0.0877345
2	7323039	8980346	-1.01101	0.000171055	0.000103679	0.0884163
14	74252993	75747118	1.0947	9.55e-05	8.1e-05	0.08881
9	136429816	136979539	-3.27355	0.000191984	4.06e-06	0.0889937
12	68657	665200	-1.3811	6.63e-05	3.86e-05	0.0893287
20	44960997	45649369	0.656017	0.000292663	6.76e-05	0.0893898
21	25090174	25898082		-1.29e-05	1.76e-05	0.0897279
3	123200440	124677278	-0.872219	0.000186603	8.2e-05	0.0902526
10	1610839	2104472		-0.000134611	6.77e-05	0.0902705
3	157312028	159272972	1.22891	0.000142429	6.05e-05	0.0903593
22	44317416	44818986	1.08743	0.000251587	4.64e-05	0.0908248
8	85094979	86979097	0.955741	0.000173142	3.1e-05	0.0911385
6	108325624	110654066	0.483426	0.000295541	0.000195136	0.0937455
16	83078959	83971446	-2.38056	3.92e-05	0.000143646	0.0942568
7	142655717	144274735	-1.24367	0.000195268	2.68e-05	0.0956508
12	25992543	27529660	-0.656192	0.000368272	9.19e-05	0.0962689
21	45603905	46174491	0.473831	0.00266784	1.19e-05	0.0974062
3	179366819	181426554	-1.07716	8.16e-05	0.000100822	0.0982852
10	126739798	127820978		-6.33e-05	0.000121725	0.0983977
1	112561693	114451307	-0.670944	0.000485006	9.5e-05	0.0984503
9	21550959	22968575	-0.650949	0.000506465	5.44e-05	0.098457
8	102944509	103730879	-1.58323	6.66e-05	4.39e-05	0.0986198
9	26317973	27335346	-0.872927	0.000337202	4.68e-05	0.099709
12	97439589	99220284	1.10738	0.00012665	0.000147274	0.0998549
3	100591848	101808006	1.30643	0.000709799	6.42e-06	0.100413
6	125336799	128759251	0.462575	0.000893937	8.4e-05	0.101581
17	66318466	66903293	-1.61594	0.000177797	1.72e-05	0.103999
2	44049120	45194289	-1.16913	0.00011147	0.000117549	0.104103
1	199580285	201070422	0.522328	0.00377481	2.47e-05	0.104133
5	30130713	31748529	1.0267	0.000177121	8.45e-05	0.104377
6	78958134	79861169		-3.16e-07	5.68e-05	0.104584
4	100323029	101897750	-0.928473	0.000332134	6.81e-05	0.104698
10	122807254	123853223	1.24367	0.000100047	6.94e-05	0.105597
14	65220775	66353557	-1.45303	0.000132352	2.46e-05	0.105839
1	153165450	154544651	-2.0155	0.000137322	1.56e-05	0.105909
10	45247418	46769302	1.19612	0.000438003	1.05e-05	0.106184
15	29617517	31314317		-2.58e-05	4.06e-05	0.106659
4	101898276	103387944	0.763356	0.0011225	7.67e-05	0.106975
6	139533572	142036032	-0.41979	0.000593707	0.000119808	0.108388
10	12092208	12798954		-6.9e-05	9.2e-05	0.109384
12	57535266	58748272	-1.88283	0.000520336	3.74e-06	0.110088
17	2616352	3425788	-2.5178	3.61e-05	4.74e-05	0.110749
4	106482185	108468632	0.881555	0.000375038	3.25e-05	0.111081
9	4591655	5273194	-1.52215	0.00498893	1.21e-06	0.111109
20	48081983	48655016	0.950619	8.01e-05	6.34e-05	0.111161
9	3349487	4378727	0.692483	0.000413532	8.27e-05	0.113745
8	52157415	54115712	-0.620335	0.000791145	3.2e-05	0.113923
18	47816777	48784027	-0.452829	0.000621539	5.77e-05	0.115711
19	759261	1089241	0.939492	0.000760904	9.53e-06	0.11626
2	147255216	149268931	0.746573	0.000854888	2.53e-05	0.116583
8	134567348	135269827	2.44599	0.000129363	9.89e-06	0.117432
3	9195331	10526438	-0.974907	0.000217104	5.84e-05	0.118155
2	210838781	212377672	0.574882	0.00040279	0.000107898	0.118489
3	167913564	170158128	-2.01259	5.11e-05	5.8e-05	0.11985
11	123291301	124403522	1.27377	4.58e-05	0.000140082	0.119867
14	79027504	80998547	0.519172	0.000412344	0.000123049	0.120166
2	218616633	219671910	0.748879	0.000801349	1.73e-05	0.120505
6	42105555	43957473	-1.12068	0.000180124	5.16e-05	0.120588
2	92324281	98790763	-0.882136	0.000185366	7.98e-05	0.120771
4	47544012	48226267	1.12157	0.000193772	1.74e-05	0.121283
4	45188855	47543891		-9.26e-07	4.78e-05	0.121361
8	80656206	81330540	0.613533	0.000256193	3.58e-05	0.122603
18	32457437	33791804	1.03559	0.000122679	9.61e-05	0.123192
22	46513376	47106715	1.81729	5.62e-05	3.94e-05	0.12433
19	35333176	36045772	0.638251	0.00052935	3.84e-05	0.12448
2	238209871	239122917	-0.782582	0.000691306	2.19e-05	0.124483
18	69039235	70094707	1.18109	0.000134104	5.2e-05	0.125594
7	51675218	52274523	-1.2009	0.000267283	1.37e-05	0.125921
5	119669457	120962383	1.75886	8.8e-05	3.38e-05	0.126147
12	130861322	131407836		0.00032111	-1.08e-05	0.126871
17	76446689	77093768	1.38648	0.000886424	4.98e-06	0.127804
11	66835372	68515239		-6.07e-06	8.35e-05	0.128177
22	26736812	27294543	-0.517961	0.000691695	5.24e-05	0.12853
4	189525752	190088167	0.970776	0.000507247	1.66e-05	0.129827
5	155290613	156628287	0.847344	0.000194113	6.01e-05	0.13016
15	36968291	37930544	1.27735	0.000208016	2.14e-05	0.131511
10	110311425	112559414	-0.708035	0.00058564	4.71e-05	0.131641
7	154964316	155379409		-0.000207664	1.49e-05	0.131689
4	7136158	8054472	0.846089	0.000282978	8.26e-05	0.131824
4	174833988	176193705	-1.47133	8.53e-05	5.36e-05	0.13216
7	100606141	101730309	1.2321	0.000346559	1.44e-05	0.134021
4	90126331	91453993	-0.437766	0.000197006	0.000181256	0.134165
3	27609447	29409547		-2.98e-05	9.32e-05	0.13453
2	41382889	42087411	1.22074	0.000255551	1.59e-05	0.136046
14	97571437	98987472	-0.85656	0.0007676	2.13e-05	0.136177
16	11612436	12151685	-1.19735	0.000665595	8.28e-06	0.136223
18	51059850	51952586	0.942083	0.000134004	4.65e-05	0.138438
6	148180191	148917941		-1.42e-05	3.79e-05	0.13868
11	40716823	42243196	-1.2706	6.25e-05	8.24e-05	0.138886
3	107730020	108635884	1.73296	0.000184637	9.03e-06	0.14099
9	83455867	84388566	-0.911845	0.000219079	3.89e-05	0.141233
19	49925208	50774141	0.754596	0.000233024	8.67e-05	0.141598
6	83908232	86040334	-1.86218	6.3e-05	5.17e-05	0.14196
4	48227642	53412129	0.487309	0.000212105	9.27e-05	0.144182
14	56215477	56949485	-1.62187	0.000205724	1.18e-05	0.145151
4	148053679	150632409	-0.957212	0.000500698	3.16e-05	0.145537
4	61872656	64117718	-0.574731	0.000218226	0.000138823	0.145754
10	128410393	129482709		-5.98e-05	0.000147802	0.146788
18	62078305	63110788	0.778761	0.000172514	8.59e-05	0.146896
18	75474664	75975253	0.972285	9.09e-05	6.51e-05	0.149367
13	104065534	104842764	-1.16232	0.00013827	2.86e-05	0.149764
14	63166807	63890839	-1.77088	8.5e-05	1.42e-05	0.149862
11	115652723	117097952	1.09863	0.000129886	7.01e-05	0.150194
22	36132263	36922822		-4.86e-05	4.39e-05	0.150563
5	2369710	2979000	1.3723	0.000131234	3.08e-05	0.152071
14	59135989	61649612	0.91041	0.000197164	9.95e-05	0.152675
18	48784953	50151479	1.52185	0.00052595	7.39e-06	0.15351
2	165202539	167120956	-0.722592	0.000358978	9.17e-05	0.153781
6	114220361	116130955		-0.000119172	9.76e-05	0.155036
20	888523	1445821	-0.88257	0.000507537	2.47e-05	0.155509
2	200504209	201571624	0.515703	0.000466576	6.89e-05	0.156034
6	88533324	89668547	-1.1764	0.000103097	5.6e-05	0.157321
8	132359241	133454722		-2.23e-05	3.95e-05	0.157361
1	168169452	169077127	0.99914	9.56e-05	0.000106547	0.15738
4	65562213	66598615	0.999687	0.000167739	2.79e-05	0.157679
11	129187995	129838375	-1.16039	0.000158058	2.43e-05	0.157818
16	86222417	86745679	0.935975	0.000246664	6.5e-05	0.159223
16	54673195	55505040	0.959895	0.000172649	7.58e-05	0.160643
3	104580063	104878270	-0.916075	6.31e-05	4.84e-05	0.161616
17	26273607	27884779	-0.603571	0.000194693	0.000119686	0.1617
20	56679960	57319010	-2.85485	1.26e-05	5.97e-05	0.161824
11	63154309	66835194	0.371451	0.0011683	0.000159192	0.161877
3	58067795	58700675	-1.2496	7.33e-05	3.33e-05	0.163857
1	216673326	217575665		-8.96e-05	6.02e-05	0.164737
1	246991094	247838628		0.000290777	-8.17e-06	0.165197
1	181313404	182293001	0.705688	0.000213765	5.69e-05	0.166784
22	45444397	45895495	-1.88648	0.000233467	6.6e-06	0.166913
17	6976284	7723513	0.327948	0.000487436	0.000239763	0.167148
5	166433367	167760730	0.529656	0.000269641	0.000128091	0.167812
7	156815867	158029340		-0.000155551	5.1e-05	0.168376
5	60883078	62531300	1.59247	0.000183017	1.94e-05	0.169008
8	86990451	87562786	-1.93484	7.84e-06	6.38e-05	0.169251
6	22052425	23495209	2.62556	0.00010812	1.59e-05	0.16947
13	67714255	69561090	0.546503	0.00029575	9.46e-05	0.171418
1	77141039	79111862	-0.755152	0.000221461	9.29e-05	0.171547
7	106052873	107305328	-0.730154	0.000293588	3.89e-05	0.171861
20	17906490	18896415	1.0425	0.000122938	4.69e-05	0.172025
5	134329463	135339464	0.690001	0.000310192	4.85e-05	0.172892
7	16481863	17277084	-0.528209	0.000343689	8.2e-05	0.173246
15	69938058	70772135	-0.733123	0.000530798	3.33e-05	0.174606
12	51582188	52913730	1.42824	0.000208008	1.72e-05	0.17498
12	83856540	85014953	0.91952	7.26e-05	5.74e-05	0.175087
17	20679485	21284673		-2.64e-05	4.35e-05	0.175295
6	120628214	121673627	-1.24498	0.000119928	1.99e-05	0.175337
20	51389670	51884594	1.31278	0.000114164	2.22e-05	0.175426
5	90504842	93602613		-7.97e-05	0.00010382	0.177339
11	20115277	21773251	0.496593	0.00083485	7.01e-05	0.177539
17	9233113	9714549		0.000173046	-1.26e-05	0.177783
6	128759755	130538497	0.82627	0.000348055	4.43e-05	0.178571
7	103193651	104157576	5.63719	2.06e-06	0.000109589	0.178928
7	1493090	2479029	0.629215	0.000111387	0.00010996	0.179012
17	21285166	25677370	1.29	8.67e-05	2.28e-05	0.180364
2	230283310	231322125	-0.707004	0.000633653	2.2e-05	0.181412
10	16444693	17591626		4.06e-05	-7.48e-07	0.182134
3	183762644	185262137	0.627387	0.000435723	5.28e-05	0.182549
10	95065655	95946938	-0.906479	0.000199301	3.28e-05	0.183049
9	135401721	136417159	0.531809	0.00060212	6.21e-05	0.183064
11	99614560	101156501	0.563321	0.000308411	0.000103558	0.183138
1	170375663	170914261	3.42492	1.83e-05	1.06e-05	0.184043
10	104208761	106139081	0.641715	0.000279961	7.23e-05	0.184217
7	40926906	42494824	-1.0345	0.000662225	1.23e-05	0.184418
19	10030690	11279257	1.07215	0.000961066	2e-05	0.184502
15	92669184	93590376	-0.91994	0.000149651	6.13e-05	0.185243
2	177327202	178551958	-1.25426	4.2e-05	0.000115508	0.187018
2	156568806	158165818	0.53104	0.000238167	0.000118287	0.187655
5	150395351	150917796	0.988455	0.000150793	3.51e-05	0.188459
2	229368812	230282624	-13.9731	4.17e-06	6.88e-06	0.188755
12	78400884	78925445	-1.21576	0.000105107	1.94e-05	0.188856
2	25486770	26894217	1.06996	0.000146575	5.04e-05	0.189801
6	6246984	7328580		-4.03e-05	7.36e-05	0.189911
6	137813095	139532424	0.77817	0.000838676	2.18e-05	0.190167
2	37008066	38882278	1.13135	0.00068188	1.42e-05	0.190257
16	56908045	57663112	1.11719	0.000350856	1.8e-05	0.191575
14	84087979	85035235	-2.7579	2.96e-05	1.63e-05	0.19354
4	182420863	184283167	-1.25157	0.000128646	7.59e-05	0.193772
7	49131824	49821750		0.000305269	-1.34e-05	0.194495
22	47937891	48479731	1.2497	0.000199903	2.07e-05	0.194533
13	46493234	46866562	-0.620484	0.00014838	2.8e-05	0.196482
16	4690187	5114499	1.23522	0.000100971	2.84e-05	0.196853
6	104211475	105752435	-0.635015	0.000152766	9.43e-05	0.196928
7	131857419	134306672	1.18042	5.5e-05	0.000128119	0.197444
8	1625732	2042364	2.76748	0.000104161	5.42e-06	0.197653
2	143255262	145301314	1.08134	0.000101786	0.000128689	0.198475
3	151905386	153054901	-0.51857	0.000247147	6.72e-05	0.198788
15	59507391	60018662	0.999803	7.14e-05	3.91e-05	0.200202
3	134385789	137369181	-0.701855	0.000255749	9.38e-05	0.200412
19	50774581	51331589	2.1643	1.57e-05	5.67e-05	0.201048
9	120030269	121008844	-0.867744	0.000178405	5.82e-05	0.204178
3	106332831	107729547	-0.474489	0.000507418	5.13e-05	0.205706
10	125919795	126739513	0.542444	0.000745915	2.62e-05	0.205746
2	125741434	127372889	-3.12097	3.06e-05	2.02e-05	0.206103
5	176129392	177991305	0.731817	0.00094827	4.32e-05	0.206371
7	134307114	135464701	-2.06668	5.78e-05	2.29e-05	0.20718
11	76432156	77903706	0.465851	0.000273509	8.29e-05	0.207375
2	102688495	103262415		0.001303	-1.33e-06	0.207718
5	140644957	141640050	0.506853	0.00130866	2.08e-05	0.207907
10	81882370	82378624	-0.794854	0.000680169	1.64e-05	0.207967
3	161524489	162065286	-1.6297	9.87e-05	1.19e-05	0.208268
4	103388441	104802530	-0.570114	0.000133202	0.000105404	0.20946
14	23607866	24904154	0.5995	0.000225741	9.19e-05	0.211185
1	217577346	218860068	0.988485	0.000264511	2.58e-05	0.211974
7	73997700	76550299	-0.825107	0.000354622	4.06e-05	0.212362
9	81863722	82348771	-1.2693	3.86e-05	4.37e-05	0.21261
1	87654606	89447978	-0.579291	0.000318804	8.53e-05	0.213738
11	121661507	123289851	1.39083	7.25e-05	6.27e-05	0.214015
17	70148198	70947580	0.927049	0.000553101	2.13e-05	0.214619
21	27777181	28205789	0.847914	7.12e-05	6.85e-05	0.215248
1	107432576	109075191	0.669586	0.000421245	4.64e-05	0.215924
1	20765245	22634131	-0.689334	0.000524516	4.42e-05	0.217461
7	135466022	137137511	0.512107	0.000206957	0.000139946	0.218557
18	59585959	60822264	0.401328	0.00042506	9.96e-05	0.219112
14	38486187	39370633	0.945972	0.000242764	1.59e-05	0.219285
4	72416258	75196731	-1.5018	0.000318512	8.82e-06	0.219427
13	70643712	71095217	0.925639	9.99e-05	3.9e-05	0.219836
5	17162704	18048683	-1.83178	0.000176057	5.94e-06	0.220846
12	47505424	48267360	-1.15094	0.000182821	2.17e-05	0.221845
11	84618788	86623913	-1.15974	8.89e-05	6.68e-05	0.222028
4	154949091	156604003	0.456777	0.000619896	6.52e-05	0.22221
16	64716851	65538017	0.603952	0.000226239	8e-05	0.222381
3	71421152	73238935	0.441774	0.000181244	0.000393441	0.222611
19	58532756	59118784	0.441974	0.000488314	3.45e-05	0.223155
12	105817813	106155478	-2.43849	0.000117388	3.13e-06	0.224556
5	144584265	145803004		-3.5e-05	0.000154469	0.225775
14	99981105	101244250		-3.5e-05	0.000122282	0.226061
4	77129568	78333381		-5.4e-06	4.86e-05	0.226401
7	30172195	31608495		-6.25e-05	1.54e-05	0.226653
3	65340365	66169323	2.56965	1.48e-05	4.72e-05	0.226748
8	4275286	4479596		-9.5e-06	4.93e-05	0.227133
6	111391537	114218733	0.505043	0.000808518	4.94e-05	0.227192
1	240563367	241178287	-1.04248	0.000142587	3.4e-05	0.227442
15	76397390	77910873	-0.480603	0.000397849	0.000112556	0.227463
2	100197638	101338509	1.42499	3.29e-05	9.5e-05	0.228313
8	78632893	79831888	-1.1882	0.000167661	1.1e-05	0.228556
20	13201177	13666198	-2.32387	2.13e-05	2.18e-05	0.228643
20	57320545	58295563	0.35214	0.00123757	9.84e-05	0.229281
12	18467618	19924288	0.47728	0.000352419	8.26e-05	0.2295
10	5359010	6316910	0.353362	0.000711819	9.22e-05	0.229727
4	140548713	141751418	0.650552	6.51e-05	0.000226519	0.232042
1	43365565	44482312		-6.47e-05	9.78e-05	0.233129
6	56104522	57082026	3.99435	1.31e-05	1.48e-05	0.233279
10	20132516	21243558		-3.86e-05	2.76e-05	0.234593
5	11170703	13603734	0.720388	0.000251506	6.04e-05	0.235474
12	1602652	2176046		-3.64e-05	8.32e-05	0.235666
19	55794266	56364684		0.000327586	-5.41e-06	0.235766
6	121674337	123104703	0.981795	0.000440757	1.1e-05	0.236795
22	38473398	39302783	-0.883732	9.81e-05	8.95e-05	0.23708
5	105887333	106800282	1.04712	7.26e-05	4.99e-05	0.237224
8	4755088	5146808	-0.549916	0.000203426	5.4e-05	0.237335
7	95419256	96611864		-8.36e-05	7.98e-05	0.237595
20	54321811	55431836	0.528035	0.000473637	6.12e-05	0.238081
6	159793334	161123451	0.39106	0.000287721	0.000151013	0.238221
13	108519987	109359792	0.668435	0.000342008	2.96e-05	0.23997
6	12186102	13388480	0.414704	0.000242547	0.00014003	0.240026
21	46174981	46740019	1.45043	6.26e-05	2.9e-05	0.240448
8	89083979	90605445	-1.44763	0.000110924	1.39e-05	0.240591
12	665655	1602602		0.00039598	-9.37e-07	0.240874
9	86181461	87571563	0.845144	0.000285218	2.85e-05	0.241051
14	72889376	74250730	-1.03525	2.99e-05	0.000182227	0.243457
7	155380353	156814410		-0.00010103	0.000133003	0.244021
3	192754177	193885973	-0.862501	0.000195503	3.78e-05	0.244721
3	26393305	27606695		-4.42e-05	2.42e-05	0.245005
4	87980748	89236855	0.835301	0.000175494	4.51e-05	0.245448
2	71704844	73172972	1.59552	0.000133073	1.57e-05	0.246783
12	118888731	119301273		-5.63e-05	4.87e-05	0.248167
18	3359237	3861997		0.000265631	-1.84e-06	0.249497
2	101338644	102688272	-0.385662	0.00103004	4.91e-05	0.249712
20	48658113	49385779		0.000533781	-3.12e-06	0.250171
7	7680697	8475147	0.510245	0.000568536	4.44e-05	0.250181
11	4746391	5529152	1.98723	5.49e-05	2.5e-05	0.25045
12	32082695	32645755		-5.31e-05	2.14e-05	0.250631
11	6011761	6917273	0.887209	0.000248234	2.57e-05	0.250788
15	34971983	35941864	0.402778	0.00033366	5.91e-05	0.25094
14	90075441	92098486	-0.512465	0.000426809	7.6e-05	0.25163
12	43982342	44922863	1.59757	0.000120469	5.11e-06	0.252549
14	77332408	78421884	-0.447167	0.000320017	8.82e-05	0.253365
6	36611164	38686222	0.728798	0.000284767	6.53e-05	0.253573
1	15424441	17123862	0.348888	0.000325486	0.000184155	0.253685
4	161056173	161796696	-1.16491	6.06e-05	3.59e-05	0.254704
6	35452346	36608267	0.4721	0.000596891	2.83e-05	0.255407
12	67818111	68740414	-0.432795	0.00200312	1.36e-05	0.25641
2	206045927	207721890	-0.787439	0.000425236	2.93e-05	0.257733
8	11838355	12975295	0.911805	9.26e-05	3.3e-05	0.257948
15	60670287	61803306	0.474921	0.000470715	9.04e-05	0.257975
11	125984970	126772347	2.0235	9.31e-06	0.000136423	0.258927
17	40232810	41769732	-0.469247	0.00180294	6.28e-05	0.259394
13	101394726	102299385	0.947695	0.0001421	3.65e-05	0.259415
6	50406575	51703012		-2.43e-05	0.000131606	0.259665
14	92099719	93378838	-0.762305	0.000162847	6.55e-05	0.25968
7	91174778	93339775	1.0232	0.000161117	3.2e-05	0.260171
12	88851543	91827908	-1.42798	0.00012965	2.54e-05	0.260961
10	60375857	62558737	-3.58019	6.41e-06	0.000103437	0.261468
8	126269921	127434945	-0.473916	0.00113282	1.99e-05	0.261624
15	28326536	29617158	-0.86439	0.000388314	6.59e-06	0.262409
9	138817178	141146684	0.14719	0.0058697	5.61e-05	0.26297
7	13675094	14941781		-0.000185885	7.91e-05	0.263564
22	17187276	17569017		0.000117215	-8.77e-06	0.264706
8	40417433	41718356	0.882739	0.000307734	2.79e-05	0.264898
1	46897698	47999344	1.67722	9.21e-05	1.28e-05	0.264999
8	135270868	136209239	0.772216	0.00025697	2.66e-05	0.266452
20	45650139	46540102		-4.85e-05	8.22e-05	0.266467
7	26302668	28038375	-0.463182	0.000517619	7.19e-05	0.266896
5	172377031	173611384	0.755966	0.000469907	4.48e-05	0.267761
1	7604831	9067142	-0.313996	0.0019058	7.47e-05	0.268387
3	149994553	151178708	0.538337	0.000140727	0.000128524	0.268591
22	39304509	40092866	-0.443058	0.00204975	2.72e-05	0.269112
11	71842976	74158869	0.57307	0.000439223	3.66e-05	0.271247
10	75700056	78638957	0.566217	0.000323886	6.52e-05	0.272469
22	48481280	49081753	0.621408	0.000152578	0.00011564	0.275278
13	100044673	101392748	0.41726	0.000441099	6.54e-05	0.27559
22	33512106	33896495	-3.25651	1.12e-05	1.98e-05	0.275645
6	153551177	155228511	-1.36216	5.82e-05	6.38e-05	0.2764
9	88869630	89948499	0.776295	0.000149695	4.94e-05	0.276511
3	1129028	1527748		-7.92e-05	2.22e-05	0.276979
17	35731855	37341235	-1.05085	0.000264292	1.73e-05	0.277048
9	28253887	29622939	1.48275	3.82e-05	6.51e-05	0.277771
8	66025862	67192642	-2.33613	0.000155826	2.87e-06	0.27782
9	73916583	74600739	1.14372	0.000182362	8.86e-06	0.27901
9	129477886	131429495	0.671218	6.96e-05	0.000139158	0.280225
4	137988838	139114529		-1.08e-05	0.000102738	0.280634
8	76295292	78015335		-1.01e-06	3.3e-05	0.280692
18	2891847	3357120		-4.2e-05	1.43e-05	0.280943
20	56216001	56679942	0.979518	0.000130003	2.58e-05	0.281865
12	68742112	69826093		0.000880385	-1.29e-05	0.282192
4	150634191	153226998	1.56638	0.000119451	2e-05	0.283491
3	133129272	134383242	3.09206	1.11e-05	4.59e-05	0.283885
11	89441680	91115475	1.02303	7.96e-05	3.78e-05	0.284058
1	147348339	151830844		0.00171921	-2.64e-06	0.284739
6	1582926	2890836		-0.000156657	5.14e-05	0.285374
6	101863563	102887537		-8.32e-05	6.6e-05	0.28565
8	136209325	137306730	-2.33049	3.98e-05	1.3e-05	0.286427
4	169569516	170676328	1.43989	8.22e-05	1.81e-05	0.287113
16	12775897	13119544	-4.79304	2.09e-06	4.15e-05	0.28744
4	96182669	96464931	-1.22003	3.36e-05	5.74e-05	0.287988
17	48027688	48832008	0.619591	0.000362976	5.85e-05	0.28843
1	157154324	158867538	-2.11441	0.000617373	2.63e-06	0.289914
14	82461794	84087895	-0.538461	0.000308131	5.29e-05	0.290625
14	81787481	82459297	0.731307	0.000298581	1.4e-05	0.291091
15	79992629	80635045	1.47269	0.000113174	1.06e-05	0.291816
8	24457122	25461315		0.000808049	-2.38e-06	0.292796
5	104543131	105885913	0.969341	5.36e-05	7.84e-05	0.294429
7	71205507	71873571	0.899683	0.00032049	6.95e-06	0.29547
3	70289919	71418327	0.211057	0.000671506	0.000183962	0.296173
14	28466533	29196856	-0.78335	6.62e-05	4.35e-05	0.296505
20	59361382	59892000	0.682208	5.71e-05	0.000142482	0.297702
7	69808153	71204524	0.649394	0.000162566	0.000122372	0.297734
1	54197688	55012825		-2.14e-05	1.62e-05	0.297792
8	141358681	143750205	0.316924	0.000455084	0.000258754	0.297808
12	16423998	18466533	-0.513887	0.00022857	0.000117833	0.297867
1	195995948	197309603	-1.24141	3.82e-05	4.37e-05	0.299077
10	80874523	81881954	-0.358005	0.000972067	5.06e-05	0.299733
5	35799275	37888797	-0.855505	0.000217685	3.76e-05	0.299919
5	137950183	140644484	-0.811229	0.000121761	7.37e-05	0.301195
14	63897095	65218457	-1.3985	0.000220512	5.85e-06	0.301223
3	181431571	182975975	-0.417645	0.000190479	0.000114076	0.30128
21	38429389	39248065	0.781985	0.000133395	3.66e-05	0.301332
3	73239448	75376291	1.61696	2.68e-05	0.000100758	0.302244
5	24796795	26183141	0.679586	0.00011236	7.57e-05	0.303174
10	12799286	13718384		-0.000135917	3.58e-05	0.303473
11	35036029	36117340	0.853194	0.000655507	9.76e-06	0.303699
17	10573457	11667346	-1.11864	0.000151026	3.08e-05	0.304346
21	25899516	26465774		-6.19e-05	2.28e-05	0.305232
1	154547292	156334116	-0.234558	0.00210675	4.86e-05	0.305894
5	169125063	170889081	-0.547354	0.000236071	0.000118443	0.307138
5	126940058	128727903	0.421346	0.000292889	9.51e-05	0.307222
8	59570176	61809929	-0.414674	0.000420688	8.86e-05	0.308091
12	48967935	50160195		-1.5e-05	1.57e-05	0.308496
5	171775715	172376903	0.634527	0.000322537	3.89e-05	0.308747
10	14412084	15303527	-0.594826	0.00014691	8.56e-05	0.309024
10	71052888	72479853	-1.32291	6.69e-05	7.34e-05	0.309028
19	51332061	52216563	-1.29272	0.000340419	1.06e-05	0.309631
6	166193932	167177733	0.579581	0.000237253	7.06e-05	0.310058
14	75747258	76583135	-0.771155	0.000256725	1.81e-05	0.310319
15	93591893	93908402	2.56586	4.63e-05	9.08e-06	0.311205
7	12689322	13674908	0.678376	0.000113841	7.68e-05	0.312345
18	71892443	72519795		-0.000108134	4.7e-05	0.313419
8	140094627	141355502	-0.648506	0.000173918	6.29e-05	0.313876
1	44483704	46895641	0.493832	0.000421496	5.24e-05	0.314359
5	65910316	67096208	0.471722	0.000267089	0.000107021	0.314933
15	58439935	59505191	-2.04931	3.87e-05	2.33e-05	0.315105
13	36043978	37027089	0.76945	0.000125002	4.72e-05	0.316512
9	73399750	73916072	1.46707	5.39e-05	1.78e-05	0.317497
19	52606936	53107086		-5.22e-05	2.53e-05	0.317554
13	102299498	103339911	1.40665	7.58e-05	2.37e-05	0.317939
16	10002419	10430046	0.934602	5.77e-05	7.66e-05	0.318636
10	124894909	125868860	-2.2356	5.7e-06	0.000167135	0.319591
15	62737452	64335240	0.823868	0.000668576	1.04e-05	0.320108
3	189531911	190303805		-3.89e-05	3.07e-05	0.321115
4	3613164	4263579		-5.15e-05	1.33e-05	0.321397
4	60145181	61371992	-2.11728	2.04e-05	2.53e-05	0.3214
9	82349606	83041982	0.709557	7.92e-05	8.12e-05	0.321485
7	85571372	86341446		-2.75e-05	4.62e-05	0.321542
3	60197	1128944	-0.946166	0.000210538	2.08e-05	0.321953
19	5192372	5766090	0.882436	0.000122584	3.46e-05	0.322319
6	15998406	17067160	0.381905	0.000463998	0.000101933	0.322922
2	64626895	65226463	0.873173	0.000114681	2.68e-05	0.322949
3	35243764	36481385		-6.2e-05	8.38e-05	0.323129
7	77954163	78839317		-8.01e-05	6.62e-05	0.323159
3	63505191	64473972	-0.530977	0.000306874	4.2e-05	0.323543
10	52086939	52707026	-0.994845	0.000203407	7.15e-06	0.324693
2	5118816	6361343	0.895079	0.000246616	3.21e-05	0.325397
4	78333798	79469226	1.25522	7.89e-05	2.42e-05	0.32663
4	61372415	61872517	-0.787373	0.000122634	2.57e-05	0.326655
20	31615242	33883015	-1.54982	7.42e-05	2.67e-05	0.326666
6	73171594	75064563	-1.66344	0.000201126	7.61e-06	0.327543
19	11280183	12497411	1.91976	6.99e-05	1.05e-05	0.329309
15	100457692	101403655	-1.46001	4.26e-05	4.24e-05	0.329323
3	54080241	55731145	-0.34525	0.000624973	9.46e-05	0.329678
4	37887735	38974458	0.241847	0.00140189	0.000140074	0.331172
5	161688913	162741298		-2.5e-05	2.21e-06	0.332825
2	45563613	47052067		4.16e-05	-1.08e-05	0.333341
16	23371110	24308825	-1.18576	0.000911634	3.35e-06	0.333478
1	170915133	172647523	-1.29755	7.94e-05	4.18e-05	0.333717
1	25305783	26976424	-0.557087	0.000450975	3.55e-05	0.335083
21	17305471	18457656		-1.44e-06	5.61e-05	0.335204
22	40095174	41405753	0.817915	0.000188834	2.02e-05	0.335528
22	23697301	24370194	-0.540828	0.000246743	4.32e-05	0.335664
9	76786297	78214833	0.689944	0.000215218	3.81e-05	0.335878
10	29962511	30653567	-1.43651	2.01e-05	6.95e-05	0.336081
1	81058295	82883310		-0.000179513	5.4e-05	0.336595
3	20753368	21522703	-0.845968	7.68e-05	4.66e-05	0.336632
17	14500054	14859339	0.960274	0.000389252	7.01e-06	0.336634
5	18792568	19486153	-1.04597	0.000117396	1.43e-05	0.337896
3	42184361	45162316	-1.19594	8.26e-05	5.4e-05	0.338217
5	93607443	95822590	0.549593	0.000348403	5.48e-05	0.338291
8	63711348	65193342	-0.47052	0.000124699	0.000131222	0.338621
7	109587777	111447153	-0.540749	0.000207679	6.02e-05	0.3387
2	168431583	169176766	-0.798283	8.76e-05	4.52e-05	0.338813
13	37029009	38290705	-0.429652	0.000346589	6.97e-05	0.339065
19	56898853	57950377	-2.63524	8.84e-06	7.86e-05	0.339759
7	2480729	2930941	0.24288	0.000703541	4.25e-05	0.339898
1	234209087	235772624	0.491717	0.000444487	5.34e-05	0.340679
15	101408616	101918220	0.86206	0.000147764	1.89e-05	0.341045
7	38160558	39534540		-0.000126635	0.000192728	0.341267
2	161078891	163358537	-0.333909	0.000497869	0.00014033	0.342338
9	5273896	6144065	1.00875	0.000585129	4.67e-06	0.343393
8	118623844	120216957	0.517352	0.000301941	5.63e-05	0.34441
2	152491269	153369892	-0.906302	0.000247249	1e-05	0.344604
3	52215002	54078568	0.734048	0.000237975	4.37e-05	0.34561
10	102090924	104207799		-1.12e-05	9.65e-05	0.345681
9	89949778	90198251	-2.30163	3.1e-05	7.12e-06	0.346292
3	66170253	67294968	0.722625	0.000128207	4.03e-05	0.346402
9	107546901	108751162	0.909211	5.74e-05	7.57e-05	0.346548
12	3559429	4693778	-2.04309	0.000252235	4.77e-06	0.347037
2	169178092	170973262	1.08785	6.59e-05	7.35e-05	0.34718
2	240962194	241907076	-0.344696	0.00139605	4.73e-05	0.347325
12	91827930	93792073		-0.000100942	0.000132314	0.348342
1	210741816	211763053	0.53711	0.000180015	5.87e-05	0.348966
14	33036081	34769821	1.08547	5.58e-05	0.000128776	0.349985
1	9959748	11774956		-1.45e-05	0.000106134	0.350286
10	3144251	3785605		-1.44e-05	2.88e-05	0.350317
3	103700909	104579408	1.2842	0.000113354	1.02e-05	0.352699
12	95717497	97439396	-1.70265	0.000158876	1.02e-05	0.353067
22	36923144	37558356	0.527148	0.000318376	4.18e-05	0.353176
8	3358433	3584832	-0.617238	0.00013044	3.55e-05	0.353257
12	99224060	99816442		-2.49e-05	2.01e-05	0.353998
8	121770585	123545992	0.70575	0.000254206	2.95e-05	0.354913
16	5115228	5854496		-0.000151899	4.56e-05	0.354933
11	101894471	102668702	0.704049	0.000139286	3.59e-05	0.355931
7	77102731	77953248		-3.9e-05	1.49e-05	0.356542
13	66200191	67713633	0.583986	0.000228854	3.62e-05	0.357156
2	188542361	190794689	-0.961023	8.64e-05	4.09e-05	0.357498
7	146023023	147204086		-1.38e-05	5.14e-05	0.358086
12	27529712	29111136		0.000367977	-1.65e-06	0.358154
11	86625137	87429545	-2.16387	5.12e-05	7.82e-06	0.359258
8	83727741	85093121		-1.83e-05	2.66e-05	0.359715
2	110109222	112924907	-2.42399	0.000452525	1.73e-06	0.360113
19	46433891	47333204	0.38275	0.0010076	4.59e-05	0.360701
16	598838	945806		-2.77e-05	0.000113872	0.361484
12	61740561	63158569		-0.000135033	4.39e-05	0.361577
17	9714995	10573151		0.000403578	-4.27e-06	0.361597
21	26467796	27776736	1.57839	2.01e-05	6.07e-05	0.361649
20	53408035	54321635		-1.16e-05	3.16e-05	0.361932
20	6637234	7065163	0.652246	0.000332125	1.67e-05	0.361963
6	123890282	125333797	0.355046	0.000365901	9e-05	0.362176
14	49004194	49955015		-0.000108965	2.02e-05	0.362356
15	37931874	38804104	1.92062	2.64e-05	2.07e-05	0.362554
13	61591949	62912481		-5.81e-05	6.61e-05	0.362579
8	97320605	98867870		-6.55e-05	-9.2e-07	0.363154
2	239832097	240325991	1.21231	2.68e-05	7.22e-05	0.363273
15	88032736	88742960		-7.34e-06	2.15e-05	0.363275
11	18789820	20113591	0.843609	0.000411253	1.71e-05	0.364118
5	58834852	60880207	-1.21001	9.32e-05	2.43e-05	0.36438
10	56207098	56883966	0.975071	0.000379359	6.79e-06	0.364736
16	49007408	50694011	0.242666	0.00295024	5.81e-05	0.364755
15	27266835	27819408		-3.57e-05	8.37e-05	0.36539
20	1899473	3081680	0.346485	0.000372935	0.000110733	0.365965
2	129312188	129864416	-1.26361	7.66e-05	1.21e-05	0.366845
10	78642246	79740262	-0.780246	0.000175999	3.23e-05	0.368527
2	234699366	235626316	0.417565	0.000368491	7.7e-05	0.369736
10	13719970	14411956	-0.498348	0.000198851	7.34e-05	0.370325
18	28037840	28560707	-6.94049	3.03e-06	1.03e-05	0.370399
6	19203782	20228741	0.374613	0.000283909	8.81e-05	0.3715
4	181732746	182420390		-5.57e-05	-1.39e-05	0.371561
6	24803038	25483400	-0.470003	0.000276179	4.76e-05	0.371955
20	50635347	51389135	-0.687852	0.000143413	2.89e-05	0.3726
17	54164935	55278525		0.000370389	-9.15e-06	0.373477
16	946205	1547999		-1.18e-05	9.11e-06	0.374203
7	105427565	106052506	-1.38777	6.12e-05	1.83e-05	0.376122
4	66599449	68058793		-3.93e-05	0.000156298	0.376328
6	123105676	123889346		-3.93e-05	2.81e-05	0.376745
6	39022698	40344526		-0.000129459	0.000101227	0.377007
20	52526840	53406846	1.73208	1.53e-05	7e-05	0.37728
17	11668104	13000883	0.69582	0.000199693	4.95e-05	0.377548
15	31315570	32177326	0.565703	0.000215497	4.05e-05	0.378601
20	11534488	12153352	-0.701347	8.42e-05	4.54e-05	0.378945
7	98152191	100555361	0.218328	0.00112698	0.000143028	0.379332
2	240327154	240961852		-3.07e-05	1.57e-05	0.380312
14	40336990	41615299	1.92149	3.31e-05	1.59e-05	0.380438
16	29694822	31380596	-0.337212	0.000263313	0.000403647	0.38068
7	93340137	95171731	0.816143	0.000282183	1.83e-05	0.380714
11	104872103	106251514	1.21508	3.8e-05	3.15e-05	0.381802
11	132386834	133679495	0.277094	0.000471598	0.000142107	0.38198
1	53117066	54197141	3.61609	0.000153881	1.22e-06	0.383891
1	232950888	233750725	1.02629	0.000205839	1.24e-05	0.383963
2	50758657	51667413	8.995	2.4e-06	1.2e-05	0.385565
12	71690933	72513196		-5.42e-05	4.1e-06	0.387036
1	3679775	4749076	-0.663399	0.000109938	0.000126062	0.387147
1	5000970	5471517	1.08326	3.33e-05	5.19e-05	0.388791
6	136186368	137811295		0.000502943	-2.25e-06	0.389064
17	64434524	65013985		-2.57e-06	1.58e-05	0.389177
19	15553878	16251518	-2.13893	5.57e-05	1.09e-05	0.389458
15	51682775	52589995	1.63653	1.89e-05	2.29e-05	0.389482
1	194734415	195155161	-0.494098	0.000119205	2.95e-05	0.390126
6	162300151	163277414	0.671399	7.68e-05	9.21e-05	0.390637
15	26186113	26675188		-5.04e-06	2.3e-05	0.390734
3	60347701	61277928	1.05156	5.32e-05	5.56e-05	0.391412
2	112924973	114846282	-0.423874	0.000363439	5.99e-05	0.391793
3	67299401	69197507	0.63058	7.74e-05	0.000120505	0.393323
5	158492279	159135376	0.425633	0.00373942	1.37e-05	0.394185
2	175586510	177326682	-1.13486	0.000343101	7.87e-06	0.394482
20	37875309	38431408	-0.472143	0.000171165	3.42e-05	0.394838
5	123238611	123797013	-1.52758	3.23e-05	1.82e-05	0.39552
18	22746547	24088696	0.769114	8.27e-05	5.58e-05	0.395807
20	49387520	49945761	0.669731	0.000113337	3.17e-05	0.396191
3	154183562	156005200		-1.12e-05	-1.08e-08	0.397369
16	24309108	25589623	0.412965	0.000281603	0.000109428	0.398142
7	137138736	138742981	-0.893893	0.000101425	4.47e-05	0.398749
1	61258378	62107806	0.462987	0.000354742	3.42e-05	0.39929
16	6264139	7045506	-0.594692	0.000277865	5.69e-05	0.399424
5	10056	1267356	-0.525346	0.000627983	1.34e-05	0.400221
9	136979744	137928846	1.18332	5.88e-05	3.89e-05	0.400539
5	80481996	81712715	-4.60925	1.72e-05	6.57e-06	0.400554
6	38687185	39021712		-3.37e-05	2.44e-05	0.40061
14	26135167	26679549	-1.74232	1.6e-05	2.6e-05	0.401382
15	93909052	94547933		7.1e-05	-2.01e-05	0.401656
15	78640760	79259009		-1.42e-05	5.41e-05	0.401965
17	74910943	75471247		8.12e-05	-5.38e-06	0.402107
13	31384910	32983250	0.236121	0.000432474	0.000152036	0.402427
6	25484295	26774948	-0.737488	0.000208828	2.67e-05	0.402514
2	159575554	161077823	0.284534	0.000526254	7.66e-05	0.402769
14	72214790	72888979		-4.75e-05	4.52e-05	0.404458
15	87693885	88032107		-1.92e-05	8.47e-06	0.404565
8	130380171	130812339		0.00059284	-1.59e-05	0.404849
15	87114392	87693557	1.16691	7.17e-05	1.84e-05	0.405071
3	16662488	18454062	1.65893	2.81e-05	3.17e-05	0.405158
2	141803602	143254981		-4.93e-05	6.38e-05	0.406639
5	39438575	40954879		0.00548654	-1.64e-05	0.406766
3	137370076	138662229	1.79796	3.37e-05	1.52e-05	0.407231
4	109980374	112204254		-0.000110654	0.000104355	0.407626
5	157199547	158491655	-0.697005	0.000236294	2.44e-05	0.407644
7	28039590	28710596	0.743165	0.000244976	1.69e-05	0.408151
3	191840983	192753870	-0.657264	9.72e-05	4.39e-05	0.409938
1	118837888	119792751		-1.82e-05	3.51e-05	0.410037
12	101857796	102961329	-1.31485	2.66e-05	3.69e-05	0.411472
12	31067490	32081072		-9.01e-05	2.89e-05	0.411602
13	98594975	100043997	0.252742	0.00118572	5.89e-05	0.411786
3	14816745	16661587	-7.16353	1.49e-06	5.07e-05	0.411953
2	51668142	53351493		-6.47e-05	0.000104732	0.412709
11	9069046	10370675		8.1e-05	-4.92e-06	0.413137
2	121073253	123241656		0.000281403	-7.28e-06	0.41361
2	241909927	243185680	-0.451345	0.000536145	2.29e-05	0.414002
2	209941332	210832981	1.38015	9.86e-05	6.77e-06	0.414559
12	83143660	83854442	0.704275	6.13e-05	4.08e-05	0.414738
12	23819364	24545631		-1.53e-05	0.000123447	0.414803
8	128543956	129297518	-0.693049	0.00105819	4e-06	0.415147
12	46023426	47504173	-0.522463	9.84e-05	6.64e-05	0.415197
10	65735028	66980708	1.2839	0.000160661	6.69e-06	0.415577
17	55279508	57486793	0.543725	0.000417188	4.92e-05	0.416101
7	108376173	109584769		-2.27e-05	3.97e-05	0.417186
9	6144333	7232230		2.5e-05	-4.53e-06	0.417464
2	42949616	43307776	-0.890559	4.94e-05	3.34e-05	0.417649
5	72420784	73507955	1.11092	0.000233513	1.03e-05	0.417853
14	66354477	67990648	1.01131	4.89e-05	5.72e-05	0.418597
4	177290945	177972278		3.85e-05	-4.72e-06	0.419355
14	96251418	97570260	0.608488	0.000741737	1.19e-05	0.419625
6	49494933	50406476		-6.32e-05	3.56e-05	0.419941
13	94563601	95540024	-0.799249	0.000153162	2.23e-05	0.420223
7	68126378	68561421		2.72e-05	-1.48e-06	0.420842
12	77099081	78398357		-2.47e-06	-5.81e-06	0.420843
1	166364063	167158927	4.00066	0.0001045	1.41e-06	0.420889
18	66404118	67569547	1.23534	8.01e-05	2.38e-05	0.422155
15	88743108	89561223		0.000419013	-2.29e-06	0.423064
17	30879433	31989867		-9.01e-05	4.98e-05	0.42406
13	84133082	85035423		-6.19e-05	5.3e-05	0.424984
9	118570426	120030166	-0.471452	0.000351092	4.48e-05	0.425239
3	116452274	117998840		-5.2e-05	0.000211706	0.425248
6	32900018	33863002	0.360221	0.000608222	7.05e-05	0.425501
9	108754828	109972524	0.53502	0.000150494	9.52e-05	0.425563
8	125248576	126268046	3.5192	4.57e-05	3.35e-06	0.42562
22	44820796	45443845	0.612738	0.000240916	3.45e-05	0.425846
15	91226586	91745246	-2.53124	3.72e-05	5.47e-06	0.426812
8	103970185	105389708	0.686096	7.29e-05	5.46e-05	0.427214
1	208160220	210738604	-0.169397	0.000687822	0.000337316	0.427246
12	67039600	67817612	-0.73653	4.55e-05	6.66e-05	0.427639
15	23292175	24320772	0.745481	5.39e-05	5.35e-05	0.427918
12	56795415	57534912	1.62742	8e-06	0.000115561	0.427925
16	73543220	74724933	-1.594	2.69e-05	5.48e-05	0.428438
14	76583775	77332160		0.000112649	-5.3e-06	0.428484
18	72521276	73897594		-7.13e-05	8.72e-05	0.429068
5	79068300	80480761	0.727829	7.62e-05	9.57e-05	0.429227
1	82884721	83990906	1.15929	3.43e-05	4.78e-05	0.429456
2	228457117	229368530	-0.335922	0.000223862	8.8e-05	0.429971
1	178943012	179676274	1.07188	0.000121967	1.02e-05	0.43071
2	212377759	212845716	0.886672	1.32e-05	0.000118912	0.432113
10	6318458	7639684	-0.438929	0.000318656	7.55e-05	0.434074
6	5057399	6246639		-0.000129179	2.75e-05	0.434178
13	73796728	75084163	0.282454	0.000782417	4.68e-05	0.43574
8	21404381	22539316	1.79928	6.98e-05	7.57e-06	0.436394
3	190993386	191840443	0.502721	0.000121828	4.94e-05	0.4368
19	16252072	17942927	-0.418017	0.000347225	6.12e-05	0.437305
12	75193041	76058346	-1.18065	6.76e-05	1.32e-05	0.438028
11	11361458	12018942	-0.584266	8.33e-05	8.43e-05	0.438095
13	27283115	28283059	0.374957	0.00102365	2.6e-05	0.438345
18	55090919	55808073	-1.35448	0.000223974	5.05e-06	0.438695
2	195117932	197307918	-0.618362	0.000172241	4.23e-05	0.439484
20	36905894	37875045	-0.614459	0.000201206	2.01e-05	0.439731
4	58697912	59358251		-7.37e-05	5.54e-06	0.439888
15	35943377	36424581	0.304253	0.000344683	4e-05	0.440491
12	87297692	87905878	0.810756	6.39e-05	2.22e-05	0.440937
20	5305400	6636139	-0.437642	0.00101578	2.02e-05	0.441343
15	77912408	78637877	0.441807	0.000190609	4.55e-05	0.442155
11	118899218	120171371	-1.1426	1.78e-05	0.000105137	0.442233
3	185263467	186780913	0.458261	0.000191624	9.45e-05	0.442297
1	218860456	220068681	-0.910509	0.000100463	2.69e-05	0.442869
11	84212522	84618654	-4.54956	0.000146758	2.5e-07	0.443172
12	63158712	63908647		-5.67e-06	3.96e-05	0.443276
2	163359084	165200324	-0.478429	0.000127646	7.86e-05	0.444724
10	73614288	75696752	1.33342	0.00022998	5.1e-06	0.44502
18	36365021	37682827	1.74027	1.4e-05	3.88e-05	0.446966
19	54099626	54702450		-7.7e-05	5.91e-05	0.447159
8	129297807	130379330	1.19701	0.000592014	1.67e-06	0.447346
4	23563931	24992827		-0.000167784	2.8e-05	0.447572
2	34280335	35607183		-8.45e-05	4.22e-05	0.448399
14	78422260	79026816		-6.86e-05	6.56e-06	0.448399
3	156005905	157311596	1.12342	8.91e-05	1.8e-05	0.448705
18	35838871	36364691	-4.10832	3.71e-06	1.67e-05	0.450621
17	33616080	34393028		-4.38e-05	1.24e-05	0.450966
1	206706419	208158787	0.340079	0.00113406	4.34e-05	0.450998
15	46294385	47000090		-9.63e-05	2.78e-05	0.451025
13	56434161	58247964		-1.42e-05	1.85e-05	0.451853
1	195155293	195995510		-3.77e-06	6.38e-06	0.452871
12	113885696	114882476	0.934851	8.15e-05	3.2e-05	0.454732
2	201572564	202829668	-0.480017	0.000208478	3.55e-05	0.454981
1	58536417	59306823		-2.3e-06	7.11e-06	0.455321
13	28284459	28876214		-1.95e-05	3.87e-05	0.455523
1	67761365	69441414	-0.384532	0.00203151	1.55e-05	0.455831
19	9013231	10029966		-8.18e-05	1.7e-05	0.456788
19	2816339	3301333	0.711311	6.32e-05	4.33e-05	0.456889
5	165642395	166432731		-0.00011113	4.02e-05	0.457355
1	14626896	15423481	-0.3229	0.000494884	4.61e-05	0.457482
14	52762622	54162101	1.44485	8.92e-05	9.25e-06	0.457927
2	116772945	117727045	1.52503	2.1e-05	2.26e-05	0.458043
4	187114073	188687052	-2.89707	1.65e-05	2.34e-05	0.45822
3	38724849	40649760	-1.4533	2.97e-05	4.77e-05	0.459131
9	116149967	117306807	0.62287	0.000123125	6.45e-05	0.459548
16	70887506	72915425	0.340511	0.00018984	0.000159244	0.46059
6	98893830	100286683	0.766411	0.000114942	3.17e-05	0.460982
6	4317398	5056146	-1.13487	0.000187416	7.21e-06	0.461382
16	80184495	81209234	-0.532977	0.000311198	4.92e-05	0.46195
12	22327634	22943718		-1.65e-05	2.09e-05	0.462016
19	13906229	15549939	-0.306388	0.000750279	4.41e-05	0.462786
3	88725754	94202010		-1.54e-05	2.18e-05	0.46356
14	86053777	87334624		-2.55e-07	4.08e-05	0.463931
17	13626102	14209988	-2.71024	1.5e-05	1.86e-05	0.464653
8	35314837	37375458	-1.08099	6.55e-05	1.61e-05	0.464696
14	58449526	59135770		-3.16e-05	8.19e-05	0.464713
12	40022029	41015211	-0.993217	0.000371379	4.95e-06	0.464841
12	24545834	25991825		-0.000202738	-2.43e-05	0.46573
1	39537291	40933221		-1.02e-05	0.000118624	0.466282
13	44638337	46491101	0.480005	0.000197063	5.75e-05	0.466651
12	127383648	128141516		0.000290177	-1.34e-05	0.467004
21	30845873	32211778		9.85e-05	-2.34e-06	0.46707
1	169522554	170372503		0.000644474	-2.29e-06	0.467333
11	333347	1057948	0.390174	0.000312192	2.35e-05	0.467494
1	20023833	20763899	0.231259	0.00260343	2.93e-05	0.468026
6	110654605	111390344	-0.699227	0.000150367	1.81e-05	0.468042
8	31947880	32448740	-1.4588	7.81e-05	5.69e-06	0.468148
6	150299299	151097980		-8.27e-05	2.44e-05	0.468198
9	109974206	111137001	1.9692	0.000290404	2.51e-06	0.468718
20	18896895	19707457	1.81696	1.38e-05	4.82e-05	0.469304
1	201070740	201365889		-1.74e-05	8.53e-06	0.469439
16	68429894	70885818	0.222873	0.000731531	0.000155121	0.469521
18	61441801	62075853		0.000328331	-8.15e-06	0.470228
19	5767585	6612779	0.690048	5.21e-05	5.56e-05	0.470435
12	19925541	21568051	-0.572145	0.000221045	4.17e-05	0.471656
4	177974062	178758792	1.66985	1.32e-05	4e-05	0.472684
7	17279294	18861958	0.768262	6.15e-05	7.84e-05	0.472825
9	78215299	78900183	1.16588	0.000130451	1.31e-05	0.473563
15	47979127	49075918	-1.44582	0.000275874	1.99e-06	0.473923
1	242700803	244105053	-0.641701	9.4e-05	4.59e-05	0.474015
3	11221721	12858028	0.622173	0.000274434	2.66e-05	0.474732
2	38882577	40077971	-8.23841	0.0001288	1.32e-07	0.475003
9	105744075	106487777		-1.25e-05	1.71e-05	0.47525
2	65228236	66374803	0.312578	0.000521417	7.75e-05	0.475627
8	139195331	140093896	0.674744	0.000111689	3.67e-05	0.475728
1	163000394	164410254	-0.868103	0.000138342	2.25e-05	0.475989
1	165191702	166363258	1.15581	6.3e-05	2.96e-05	0.477173
9	124871322	125542861		-9.08e-05	1.17e-05	0.477626
1	97458722	98562260		-4.52e-06	4.62e-05	0.478713
9	36714252	37678932	0.668141	0.000176427	2.25e-05	0.479117
5	130376936	131873073		0.00176558	-2.37e-06	0.479215
13	25212359	25639070	2.61529	7.91e-06	1.41e-05	0.47946
13	62913542	64201284		-1.51e-05	1.99e-05	0.479577
1	169078572	169521853		-2.03e-05	3.09e-05	0.479701
5	14988284	16034608	-0.663094	0.000314767	7.39e-06	0.480112
3	108636466	109961316		7.61e-05	-7.3e-06	0.480143
13	20684769	21688499		-2e-05	7.07e-06	0.480511
10	17591919	19202731	-13.6613	4.09e-07	3.2e-05	0.480764
10	133356417	134858046	-0.536554	5.44e-05	0.000213771	0.48133
1	110302505	111738116	-0.465744	0.000704479	2.41e-05	0.481555
19	17944900	18506666		-4.76e-05	2.76e-05	0.481695
4	108469756	109979131		6.71e-05	-9.07e-06	0.481956
17	32677947	33614452	2.00342	0.000289458	2.14e-06	0.482709
2	225833758	227531180	-0.418699	0.000114123	0.000166273	0.483745
1	194000953	194733444	-2.13502	3.72e-05	4.13e-06	0.484095
17	5574433	6570522	0.293716	0.00035686	0.00010514	0.484272
8	25461344	26681450	-0.254964	0.000408462	9.84e-05	0.484463
1	116884519	118837474		-2.73e-05	1.64e-05	0.484992
9	22968789	24154728		-6.83e-05	5.88e-05	0.485715
9	114830330	115391053	-0.436875	0.000225362	1.52e-05	0.486116
7	158030463	158759939	-2.80026	4.45e-06	2.45e-05	0.486197
3	13524741	14309204		0.000523954	-9.27e-06	0.486393
8	6352358	7793703	-0.663959	0.000158637	2.4e-05	0.486831
7	83959751	85570789	-1.37183	0.000151304	4.6e-06	0.48838
13	97521207	98589842		-2.04e-06	4.62e-05	0.488833
14	36683516	38481516		-5.88e-05	2.26e-05	0.489926
1	241178944	241766551	0.742515	9.08e-05	3.03e-05	0.491514
2	43309247	44048346	0.297758	0.00169875	1.55e-05	0.491769
17	7725660	8704551		-0.000110251	8.64e-05	0.491809
22	49522184	49751418		-2.38e-05	2.48e-06	0.492021
20	4053020	4701211		-8.15e-05	5.74e-05	0.49209
12	69826237	70815755	0.465038	0.000281886	2.3e-05	0.492372
9	17628726	18659920		-1.51e-05	7.56e-06	0.49261
20	39455778	40584825	0.216783	0.000608164	5.21e-05	0.493237
5	26849808	28303480		-0.000149611	6.41e-05	0.493882
7	68562932	69806895		-3.49e-05	0.000114825	0.494078
5	113604579	114448326	0.718943	2.35e-05	9.46e-05	0.494717
5	75743532	77203135	-0.756237	8.99e-05	5.72e-05	0.494787
16	78710328	79368760		0.0006829	-2.76e-06	0.494968
12	108506696	110111462	3.08204	6.66e-06	2.99e-05	0.495647
15	52590615	53014125	1.35829	0.000157637	1.59e-06	0.495908
13	109359834	110338482		-7.98e-05	2.57e-05	0.495947
2	153371042	154414456	2.25664	0.000186956	1.82e-06	0.4964
4	162629512	163181531		-2.12e-05	5.94e-05	0.497204
5	154449856	155290211		-3.53e-05	1.79e-05	0.497697
14	32016504	33033695	0.776146	4.53e-05	7.94e-05	0.49775
9	121009165	121318886	1.40138	2.6e-05	9.47e-06	0.497818
10	31479422	33656047	0.40167	0.000724673	2.91e-05	0.49818
18	53764157	55089715		-2.59e-05	9.89e-05	0.498196
5	57338357	58834736	-0.875265	0.000126761	2.84e-05	0.498885
18	51953945	52707502		-2.86e-05	2.17e-05	0.499412
10	112560012	113839866	-1.06011	0.000226387	5.85e-06	0.499815
9	87813612	88867151	-0.364191	0.000362397	3.18e-05	0.500346
7	153934210	154963787		-9.6e-06	0.000184895	0.500708
2	86562902	89135764		-4.52e-05	7.69e-05	0.501299
19	41442597	41841098	0.900862	6.47e-05	1.13e-05	0.501429
13	24477971	25210959		-2.9e-08	-1.93e-05	0.501505
5	99259751	101101103		-1.6e-05	7.66e-06	0.501695
19	7312727	8684707	1.87882	3.03e-05	2.15e-05	0.501723
13	89059635	90177618		-6.12e-05	3.8e-05	0.501848
3	33012981	33986974	-0.404979	8.55e-05	7.14e-05	0.502848
3	121336367	122692039	-0.845345	0.000125944	1.9e-05	0.503161
2	12723749	14648908		-0.000142499	0.000144	0.503707
4	166611193	167643023	0.870581	4.31e-05	4.43e-05	0.504474
12	29111480	30354932	-15.2992	2.18e-06	3.52e-06	0.504692
3	140276484	142863564	0.307778	0.000315292	0.000114875	0.504743
6	146665424	148179283	0.340948	0.000203881	7.61e-05	0.504811
6	119075856	120628075	-1.11823	1.68e-05	7.68e-05	0.506757
4	114904730	117275534		-7.41e-05	2.43e-05	0.507197
8	16087729	17579518	-61.1021	1.17e-07	5.48e-06	0.507372
3	14309548	14816364		7.89e-06	-1.37e-05	0.507625
11	40359663	40716222	2.07837	1.33e-05	7.19e-06	0.507836
1	224435934	226143348		-3.73e-05	9.5e-06	0.508018
7	53348777	54707110		-4.82e-05	3.03e-06	0.508341
1	191433917	192444256	1.23393	4.99e-05	1.27e-05	0.509333
7	96613246	98151455		2.53e-05	-3.89e-06	0.509558
17	66906217	68199133	0.647251	0.000308445	1.41e-05	0.509662
8	96534326	97318660	1.24104	5.17e-05	1.41e-05	0.510399
9	115393806	116148630	1.59021	0.000235071	2.14e-06	0.510553
12	126463562	127382559	-0.502236	0.000100904	5.41e-05	0.510698
6	13389521	14618107	-0.674519	0.00020882	1.84e-05	0.511314
11	36118027	37838625	0.247405	0.00060495	6.39e-05	0.511391
11	31856654	33383448	-2.34561	1.12e-05	2.53e-05	0.511683
15	96500358	97091511	2.5707	3.75e-06	4.89e-05	0.512055
17	16321959	17292491		-3.17e-05	5.34e-06	0.512709
4	83998014	85080933	-0.227477	0.000371172	7.25e-05	0.513834
1	151832901	152535021	0.832955	5.09e-05	1.73e-05	0.514047
7	11299552	12687871		-3.18e-06	0.000201825	0.514179
6	87140364	88532072	0.688568	8.34e-05	3.22e-05	0.514327
12	106156001	107521770	-0.711529	9.4e-05	3.05e-05	0.514355
5	150918158	152360494	-1.25999	7.34e-05	1.56e-05	0.515215
6	9764413	11234164		-0.00013932	2.76e-05	0.515222
2	29988753	31009977	0.508217	0.000165174	4.06e-05	0.515329
5	123798436	124746813		-8.16e-05	2.24e-05	0.515558
6	142036912	143719278	0.435986	0.000138155	7.68e-05	0.515678
5	4223577	5137474	0.802153	4.75e-05	5.21e-05	0.51636
13	23827815	24477568		2.81e-05	-4.75e-06	0.516367
17	71829519	72740027	-0.45912	0.000166984	5.68e-05	0.516397
18	4601573	5197395		-0.000183419	6.55e-05	0.516542
17	396660	820493	-2.32647	1.85e-05	7.86e-06	0.517124
1	237495080	239297872	0.274821	0.000522288	8.07e-05	0.51773
5	177992368	178410668		-8.51e-05	1.27e-06	0.5178
1	236537770	237493854	0.388472	0.000557388	2.37e-05	0.517962
4	83017789	83994716	0.471156	0.000294589	1.6e-05	0.518969
7	3738087	4783224	0.400894	0.000134375	9.47e-05	0.519065
2	18647868	20059542	-0.517888	0.000271563	3.14e-05	0.519218
13	78032193	78807439		-3.56e-05	1.56e-05	0.519248
9	98891743	100917602	-0.413234	0.000115356	0.000104028	0.519486
9	126927204	128926989		-3.79e-05	2.92e-05	0.519896
19	12500149	13903388	-1.81789	4.39e-06	0.000142719	0.520245
1	172648956	175384090	0.482711	0.000149394	8.78e-05	0.521291
2	212845994	215005050	0.417725	0.000341745	4.32e-05	0.521376
10	132966372	133355925	-0.53814	0.000148978	2.53e-05	0.522418
5	152361546	152864614	-7.85829	3.74e-06	2.16e-06	0.522809
5	101101325	102681586	1.36902	6.86e-05	9.73e-06	0.523716
12	117644436	118888131		-0.000204802	3.24e-05	0.52382
4	35151237	36301997	-0.259812	0.000629087	4e-05	0.523961
9	104553938	105041375		-6.1e-05	1.34e-06	0.524477
19	55175009	55791380		0.00031958	-7.66e-07	0.525999
11	21773680	23111273		-0.000115381	9.71e-06	0.526537
2	119581439	121070811		-2.54e-05	1.89e-05	0.527396
11	26046627	27018778		-6.51e-05	2.35e-05	0.527434
11	117098436	118898319		0.000527022	-5.93e-06	0.527763
10	50840736	52086621	1.39515	1.9e-05	1.29e-05	0.527769
8	81331077	83726996	0.426466	0.00039766	2.86e-05	0.528048
5	85316429	86490293		1.56e-05	-3.08e-06	0.528231
10	27668052	28734655	-1.09396	4.54e-05	2.53e-05	0.52939
3	86736368	87407921		0.000112995	-2.59e-06	0.530034
1	180568720	181311800		-1.14e-05	2.48e-05	0.530598
17	52863321	53338298	-0.698347	0.000200874	9.04e-06	0.531025
6	65762553	67028107	-0.696024	0.000177538	1.39e-05	0.531113
10	59158617	59822195		0.000129046	-1.77e-05	0.531743
5	31748611	33944217		-6.94e-06	3.33e-05	0.531952
20	3655943	4051325	-0.785732	2.23e-05	4.32e-05	0.53201
13	29873521	31379027		-3e-05	2.05e-05	0.532328
16	72915753	73542956	-0.290372	0.000418793	5.36e-05	0.532701
1	3066761	3679461	-1.77658	1.85e-05	2.2e-05	0.532883
3	151178836	151904190	-1.28135	3.2e-05	1.45e-05	0.533816
5	70683839	72420748	-0.519186	0.000326715	2.16e-05	0.534415
8	246934	1162157	-0.415457	0.000194368	4.38e-05	0.535242
18	70719886	71243399		-1.51e-05	7e-06	0.535672
2	83604796	85283713		-6.16e-05	2.53e-05	0.536383
3	98300731	100591006		0.000227819	-2.71e-06	0.536839
10	132252499	132964299	-0.530486	0.000347063	1.5e-05	0.536888
10	43222372	43605902	1.72818	3.64e-05	4.38e-06	0.536977
8	6018292	6350873		-6.1e-05	4.46e-06	0.537128
16	2294890	3960458	-0.721049	0.000208794	2.11e-05	0.538524
6	82387920	83904869	0.626268	9.82e-05	3.37e-05	0.539607
8	117131947	118622352	1.19275	6.02e-05	1.46e-05	0.539682
22	30605601	31534127	-4.46475	9.56e-05	1.02e-06	0.54
20	16151566	17449361	-0.337648	0.000489259	4.82e-05	0.540161
7	124155319	125386718	-10.4035	1.43e-05	5.66e-07	0.540522
6	67029501	67556729		-1.33e-05	3.18e-05	0.540546
1	34017349	34797348	0.461572	0.000119495	5.35e-05	0.542759
16	81209631	82481987	-0.577048	0.000761471	1.94e-05	0.542788
18	5855598	6630394		-5.8e-05	4.05e-05	0.542936
8	95810772	96533604	-0.70604	9.8e-05	1.88e-05	0.54353
1	57585980	58535140	0.320512	0.00018166	8.09e-05	0.543694
10	66980980	67545544	-0.544953	8.4e-05	3e-05	0.544644
18	67574191	69038112	1.23166	5.41e-05	2e-05	0.544941
14	22738161	23607730	0.309734	0.000140946	0.00011683	0.545125
17	14860784	16319512		-5.74e-05	8.13e-05	0.545551
15	50006184	51681073	0.652462	0.000159299	2.36e-05	0.545978
12	104012667	105816376	-0.461044	0.000376627	3.74e-05	0.546229
9	94164373	95854872	0.881726	0.000377149	7.61e-06	0.546241
19	1090803	1920712	0.19708	0.00134694	4e-05	0.546494
2	222985611	224002780		-0.000137933	3.65e-05	0.547336
8	87563878	89083319		-0.000115138	0.00011728	0.548194
4	142808503	145021868	-0.46743	0.000227823	2.52e-05	0.54896
12	76060283	77098899		-9.57e-05	9.49e-05	0.550699
16	18065944	20054371	0.353225	0.00011776	0.000249554	0.550721
4	28872833	30453156		2.25e-05	-4.6e-06	0.550957
13	106442608	107785431	-0.131394	0.000606481	0.00018487	0.551548
14	88641335	90069965		-4.88e-06	2.74e-05	0.551643
11	59620206	61870732	0.257731	0.00126131	3.21e-05	0.551693
1	119793605	120347239		-6.49e-05	2.4e-05	0.552494
12	117087697	117644288	-1.1954	3.21e-05	9.06e-06	0.552576
3	187220777	188201380	0.167463	0.00129277	6.88e-05	0.55326
2	108427959	110109210		-9.2e-05	1.39e-05	0.553274
9	111138232	111997222	0.682288	0.000150874	1.87e-05	0.553723
6	70360869	72448598	1.18977	3.86e-05	3.7e-05	0.554396
5	81714078	82658571		-5.98e-06	-1.99e-06	0.554821
18	18527782	21622994		-3.51e-06	0.000316451	0.556255
15	53767876	54336662		-4.01e-05	3.54e-05	0.556877
7	5414602	6912527	0.135598	0.000497577	0.000174981	0.556906
2	3003472	4148069		-0.000239612	7.76e-06	0.557063
7	42495555	44971837	-0.182139	0.000725915	0.000114865	0.558029
10	119698700	120994671	1.52054	2.18e-05	2.71e-05	0.559094
3	194756597	195854787		-5.4e-06	1.53e-05	0.559533
16	83972415	84645588	1.20931	6.74e-05	3.1e-05	0.560058
7	121094460	122368663	-0.334635	8.13e-05	0.000110661	0.561618
1	183796618	185511423	-0.337325	0.000343233	4.54e-05	0.563089
1	226808697	228100891	0.846286	0.000176135	1.07e-05	0.56334
12	128814615	129688509	2.05849	0.000532694	7.84e-07	0.564699
3	75377075	76854466		4.35e-05	-7.62e-06	0.565185
3	170159134	171311936		-0.000107506	-3.81e-06	0.566192
22	49082979	49521080	0.336904	0.000181289	5.94e-05	0.566712
19	6614637	7309688	1.83562	0.000430182	8.09e-07	0.567029
4	686563	1422863	-0.422103	0.00010825	3.36e-05	0.567263
4	4264705	5044744		7.64e-05	-1.61e-05	0.568202
5	10666804	11170506		0.000563592	-7.71e-06	0.568285
3	176269091	177530606	-0.332781	0.000213502	5.24e-05	0.568497
15	79261077	79991408		-6.79e-05	1.24e-05	0.569166
16	86745955	87173290	1.51958	5.48e-05	9.53e-06	0.570108
10	64263402	65469133	-0.282721	0.00227135	1.66e-05	0.570584
10	97985690	99554180	0.946891	0.00025691	6.53e-06	0.5711
10	52708822	53362540	-0.396898	0.000106032	5.23e-05	0.572987
6	53405127	54291407	0.581212	4.15e-05	6.51e-05	0.57387
4	112204259	114902479	-0.2447	0.000204039	0.000178067	0.574232
11	79723675	80720242	0.822777	6.43e-05	3.35e-05	0.574241
18	65830606	66404071		-4.01e-05	4.28e-06	0.574283
10	30654528	31479103	-0.173504	0.00117274	4.37e-05	0.574509
8	8736386	10117293	-1.045	6.23e-05	2.35e-05	0.574541
18	10465005	11028008		0.000251513	-3.13e-06	0.57484
2	81588482	83604057		-3.5e-05	6.89e-06	0.574928
2	10881867	11652586		-2.85e-06	5.13e-05	0.575906
12	58748846	60859665		-0.000137545	7.19e-05	0.576555
19	45259002	46433733	0.147584	0.000935623	6.63e-05	0.576605
17	34393296	35725997	0.965769	7.12e-05	8.76e-06	0.576871
22	43646241	44317084		-3.49e-05	2.09e-05	0.577854
6	168549335	169231503		-0.000116005	2.71e-05	0.578053
6	151930249	153550147	1.37971	0.000134133	7.71e-06	0.578078
2	155209736	156568446	-0.375938	0.000206745	3.86e-05	0.578098
10	10542217	12092029		-6.25e-05	0.000153895	0.578506
3	130244120	131373405		-6.83e-05	2.55e-05	0.5786
10	36020445	36884906		-7.13e-05	1.5e-05	0.578897
8	110761776	112611637	-11.4792	1.59e-07	2.91e-05	0.579522
22	24375019	25416292	0.719294	4.41e-05	4.57e-05	0.579614
11	1862168	2422034	0.197155	0.000655106	3.53e-05	0.579932
6	63979	824529	-0.218331	0.000424742	5.44e-05	0.580072
5	3601924	4222111		7.82e-05	-8.27e-06	0.580316
2	219675067	220774229	0.516661	4.62e-05	7.82e-05	0.580793
1	85940875	86549498		-4.63e-05	7.2e-06	0.58085
3	182976382	183762614	-0.486799	9.47e-05	3.13e-05	0.581207
13	78807836	80252742	0.516596	7.56e-05	4.71e-05	0.583046
6	8791421	9760323		-6.69e-05	1.57e-05	0.583288
2	232791948	233964632		-6.21e-05	0.000128613	0.583405
9	20324848	21549638		-3.68e-05	2.04e-05	0.583427
16	82482458	83078581	0.321306	0.000284706	8.25e-05	0.583875
6	23935352	24799440		0.000167358	-3.71e-06	0.58391
2	15721423	16549199	-0.681033	7.31e-05	3.13e-05	0.583953
6	156761338	157398853	0.315238	0.000218672	2.6e-05	0.584254
3	109962369	111416310		-4.7e-06	1.06e-07	0.58443
7	8476787	9223721		-7.59e-06	7.31e-05	0.585103
2	216449570	217184275		-4.68e-05	7.76e-07	0.585438
12	78926240	80944201	0.445808	0.000179776	2.36e-05	0.588226
12	22944771	23819079	0.948936	1.24e-05	0.000113893	0.588926
16	87175053	88389287	-0.655556	0.000343527	1.38e-05	0.589011
5	117714517	119668423	-0.329175	0.000295991	4.84e-05	0.589339
1	17176635	17872659		0.000179075	-6.42e-06	0.590541
11	80721384	81653514	0.734932	0.0001279	1.59e-05	0.591169
1	158870085	160648549	-0.298904	0.000304258	8.34e-05	0.591481
3	77508835	79022673		2.14e-05	-4.84e-06	0.591526
7	113337327	116315205	-0.35633	0.00012317	0.000100738	0.5916
17	38652220	39657179		0.000319836	-1.43e-06	0.592331
4	64118963	65300308		-1.75e-06	1.57e-06	0.592335
20	1446580	1897442	-3.8115	4.2e-05	1.01e-06	0.593918
5	77203718	79068089	0.405264	0.000201526	4.61e-05	0.593976
16	65538484	68429077	-0.440671	0.000194514	8.45e-05	0.595797
11	81654617	82844918	0.444452	3.18e-05	0.00013998	0.595862
1	101683165	102039858		-8.03e-07	5.64e-06	0.596305
12	120008093	121720040	-0.257147	0.000160895	9.18e-05	0.596972
22	37560592	38467784	0.572368	0.000179614	2.03e-05	0.597619
16	15885866	16220858		-2.58e-05	2.55e-05	0.597921
5	131874022	132603137	-0.184704	0.000558213	5.43e-05	0.598195
9	131430602	132891863	-3.88243	0.000231848	3.15e-07	0.598216
13	58248124	60085069	-0.223292	0.000281791	0.000147692	0.598642
12	115329869	117087376		0.000609907	-1.46e-05	0.598817
7	28710857	30171413	-0.271605	0.000251742	9.61e-05	0.59931
2	36122006	37004185		-5.76e-05	2e-05	0.600101
3	153056839	154181836		-1.22e-05	2.05e-06	0.600938
1	69441920	70486660		4.93e-05	-5.72e-06	0.601555
10	87285907	88450872	1.39666	7.83e-06	6.63e-05	0.602056
22	45895856	46512413		0.000166758	-9.79e-06	0.602818
22	20001006	20952650	0.443029	0.000125902	2.96e-05	0.603394
10	90735832	91959588	0.854974	0.000340801	4.53e-06	0.603556
1	114451386	115878242		-5.33e-05	4.02e-05	0.60357
7	127907054	128554075	9.92077	7.91e-06	5.37e-07	0.604038
4	156604173	158112985	-0.269425	0.000502286	3.09e-05	0.604184
9	90198375	90893610		-9.84e-05	-1.42e-06	0.60529
2	186731309	188540877	-0.439905	7.98e-05	5.79e-05	0.605474
1	203980019	205458538	0.30218	0.000346239	5.31e-05	0.606016
5	9084701	10533767	-0.359744	0.000129027	0.000130664	0.606084
10	117705146	118416795	-1.90186	4.4e-05	4e-06	0.606089
15	55470187	55877891		-3.68e-05	9.43e-06	0.606802
6	158193244	159318774	-1.09085	4.33e-05	1.8e-05	0.607056
4	21292651	22393873		0.000117586	-6.81e-06	0.607344
5	82660901	84397685		-8.73e-06	3.19e-06	0.607533
6	75843845	77257094		-7.64e-05	7.12e-05	0.608998
18	24972728	26873513		-0.000193782	0.000119383	0.609255
3	104879008	106330349		-6.68e-05	3.15e-06	0.61041
20	61301855	62119318	0.44755	0.000196704	2.6e-05	0.611185
14	49955381	52077965	-1.49272	0.000199754	3.81e-06	0.611777
6	75065279	75843360		-4.02e-05	6.38e-07	0.611869
1	24528210	25305673	-0.357542	0.000229515	2.17e-05	0.612219
4	135749591	137247266		-4.11e-05	0.00011902	0.612268
9	69576527	71968825	0.604873	0.000211547	1.08e-05	0.612415
16	1551082	2293296	1.50523	2.22e-05	2.07e-05	0.612441
6	23495260	23935020		-2.47e-05	1.72e-05	0.612885
21	33273162	33988973		0.000135554	-3.34e-06	0.613154
3	125876862	126213162	-2.37561	1.53e-05	4.14e-06	0.613285
6	14619148	15998368	0.303335	0.00073573	1.61e-05	0.613514
7	22811921	24389035	-0.600143	6.68e-05	5.01e-05	0.614152
19	47333497	48509893	-0.197663	0.000336172	6.57e-05	0.614298
16	8572557	8960864		-1.27e-05	3.45e-05	0.61437
1	48000156	50640662	-0.43092	0.000767447	1.11e-05	0.614473
3	146722383	148316359		-5.26e-05	6.23e-05	0.614914
2	20062043	22427190	-0.541358	8.48e-05	7.2e-05	0.615799
13	90179364	90867683		-6.01e-05	5.26e-06	0.61587
21	37305159	37868817		-1.2e-05	9.45e-06	0.615901
4	8055323	9408136	-0.360992	0.000140576	6.37e-05	0.615919
4	137247703	137987679	-6.14523	7.49e-05	2.03e-07	0.616315
7	86345013	88732142	-0.487901	0.000160647	3.37e-05	0.617033
20	4701706	5304961	-2.61642	5.52e-05	2.21e-06	0.617077
4	36304377	37534798	0.326349	0.000139813	6.93e-05	0.61765
12	72525849	74846997	0.475575	0.000125608	3.43e-05	0.617781
15	99128932	100077720	0.467815	0.000313817	1.41e-05	0.617995
5	152867348	153494463	0.745456	1.45e-05	6.86e-05	0.618542
3	196415355	197962382	-0.881283	1.94e-05	5.68e-05	0.618633
22	32324692	32856999		0.000201105	-2.61e-07	0.62001
14	29198059	32014712	0.156354	0.000782599	0.000144471	0.620705
7	2931676	3736942	1.48225	0.000140723	3.17e-06	0.621025
1	71822765	74326378	0.578248	4.52e-05	8.79e-05	0.621654
8	143750619	146303789	0.535452	0.000198095	2.22e-05	0.62181
15	89562631	90452882		6.72e-05	-6.5e-06	0.621946
1	164412847	165190876	0.431999	5.13e-05	0.00010091	0.622327
15	25752114	26185554	1.13464	0.000166142	3.18e-06	0.622423
15	32180607	33251727	-3.87027	2.44e-06	1.92e-05	0.622498
3	159274785	161523859		-1.24e-05	0.000169691	0.622544
13	25640695	27282973	-0.690147	3.92e-05	5.95e-05	0.622743
11	37839347	40357803	1.95046	6.86e-06	3.66e-05	0.623327
7	46667873	47279128	-0.612192	0.000152776	1.01e-05	0.623865
16	88439429	88964934	0.279547	0.000262089	4.03e-05	0.624062
16	85664453	86221644	0.143378	0.00132542	6.37e-05	0.624704
1	244929262	246606531	-0.354103	0.000244061	5.83e-05	0.624874
20	7066818	8600105	-0.981264	4.04e-05	3.57e-05	0.625151
3	96679063	98299365	0.728587	8.59e-05	1.48e-05	0.626709
1	65010679	66773349	0.321378	0.000266336	5.07e-05	0.627007
15	33793179	34273308	1.43837	0.000137402	2.49e-06	0.627378
12	48267635	48965461		8.51e-06	-2.1e-06	0.627582
16	5855169	6264138		-0.000130062	0.000150849	0.627662
12	11687997	12530718	-0.238062	0.000175149	7.99e-05	0.627697
4	158114105	160356254	0.323166	0.000138489	7.43e-05	0.627801
20	22779865	23568490		0.000189152	-4.82e-07	0.627896
14	44542368	45247021		0.000187293	-2.07e-05	0.628304
9	9375194	9793342		3.81e-05	-4.98e-06	0.629309
14	85037974	86051751		-4.29e-05	-1.65e-08	0.629527
13	23590702	23827019		-0.000102371	-6.59e-06	0.63025
2	185279087	186731282		-5.66e-05	8.09e-05	0.630254
11	91677374	92626428		-6.67e-05	2.75e-05	0.630733
7	24389147	24980408		-0.000107524	8.53e-06	0.630734
9	112001473	112593531	0.783569	4.98e-05	1.7e-05	0.632173
13	113269127	115109853		-0.000155804	-1.25e-06	0.632572
9	342841	1006606		0.000299463	-1.54e-05	0.632874
5	43862567	45286358		0.000167557	-4.33e-06	0.63288
1	102040268	102893372		-0.000133479	-4.22e-07	0.632965
3	58700802	60347135	-0.679301	0.000109869	3.43e-05	0.633176
3	186782999	187220633		-1.69e-05	1.52e-05	0.633936
3	175050262	176268375		-6.65e-05	4.13e-05	0.634747
3	6422814	7509288	2.425	2.57e-06	6.41e-05	0.63475
18	6630840	7373590	0.379927	0.000123339	4.82e-05	0.634789
20	42188914	43257406	0.35738	0.000686947	1.5e-05	0.635004
6	826312	1582647		0.000125254	-2.2e-05	0.635264
5	159136348	160908680		-6.99e-06	8.71e-06	0.635328
10	120997666	121874991	0.232847	0.000445893	4.42e-05	0.635601
17	53346718	54164464	0.306158	0.00010497	7.83e-05	0.635744
1	94452062	95199048		-2.45e-05	1.88e-05	0.63582
2	62425639	64623935	-1.73963	2.7e-05	1.47e-05	0.635969
15	100078196	100456641		-1.38e-05	4.43e-05	0.63631
9	83043376	83455568	-0.305944	0.000141725	2.57e-05	0.636361
8	18670908	19490180	0.456979	8.86e-05	4.59e-05	0.636422
5	174468624	176128648	0.290657	0.000351867	6.35e-05	0.637526
8	15274608	16087631		-0.000101381	2.78e-05	0.637855
10	91960142	92682235		-2.38e-05	3.08e-05	0.638112
5	173613085	174468408	0.873088	9.09e-05	1.54e-05	0.638318
7	78843289	80546745	0.444475	0.000316004	1.5e-05	0.638461
4	170678993	172735897		-8.3e-05	4.35e-05	0.638663
10	49816189	50839403		0.000317666	-1.6e-05	0.639093
5	67096780	70682458	0.964096	2.09e-05	6.2e-05	0.639308
18	43881706	45313390	-0.432678	6.79e-05	9.24e-05	0.639598
1	192452631	193504005		-6.45e-05	-3.74e-06	0.639829
1	111739749	112560278		-3.02e-05	5.43e-05	0.640255
5	167761922	169124478	-0.564499	6.05e-05	7.19e-05	0.640607
18	50152229	51059341	-0.380846	5.27e-05	0.000127544	0.640627
13	88191656	89057861		-0.00010122	-1.66e-06	0.640763
17	62037685	64434272	7.48521	6.15e-05	4.51e-07	0.640846
4	118220292	119945314	0.419825	0.000117531	4.23e-05	0.641145
4	133741753	135744132	0.400105	0.000130068	3.36e-05	0.64156
12	93792655	95717265	0.356818	0.000115882	0.000104819	0.641661
20	246392	887800		-0.000104236	-2.42e-05	0.642
10	131195759	132251820	-1.05203	2.05e-05	4.39e-05	0.643624
14	20544512	20877114		-3.85e-05	3.22e-06	0.643687
11	91118661	91676282		-7.89e-05	1.44e-05	0.644819
16	10431221	11493266	-0.108654	0.00129162	0.00011222	0.645573
12	14659441	16423287		5.54e-05	-3.11e-06	0.645686
12	107527013	108504440		0.0001525	-1.71e-06	0.645723
21	41260363	41705756	-1.55459	8.6e-05	2.82e-06	0.646689
5	179245856	180007693	0.17315	0.000468181	5.68e-05	0.646799
3	45165430	46657162	0.290894	0.000607016	2.31e-05	0.647047
21	46741287	47491264		0.000274642	-1.65e-06	0.647539
16	31384554	47981754		-6.66e-05	6.84e-06	0.647672
5	115829425	117003674		-7.73e-05	2.25e-05	0.6487
16	25590147	26681997	0.147819	0.000523316	0.000212834	0.649449
4	139553359	140546206		-1.88e-05	1.58e-05	0.650739
6	157402041	158192951	0.316692	0.00019055	3.22e-05	0.651011
8	12975578	13940652	0.992384	5.77e-05	1.6e-05	0.651111
5	42623245	43859513		-4.8e-06	-5.79e-07	0.651643
8	41719750	42501174	-0.232417	0.000481477	1.17e-05	0.652025
17	60885287	62035655	-1.48859	4.93e-05	4.17e-06	0.653308
1	42168539	43365094		0.000174843	-1.01e-05	0.653536
5	52134410	52661197		-2.85e-05	-4.56e-06	0.653777
6	161123771	162298351	-0.364995	0.000192245	4.27e-05	0.653814
5	142230949	144583138	-0.162203	0.000272694	0.000198083	0.654543
2	4148784	5017172	-2.54885	2.78e-06	3.87e-05	0.654651
17	6572170	6975193		-0.000122377	5.56e-06	0.655581
18	11028129	11529011		-5.72e-05	1.01e-05	0.65561
17	39657337	40231221	-0.357648	0.000231007	2.03e-05	0.655792
11	25109191	26046095	3.69052	4e-05	8.74e-07	0.658541
3	126213467	127471230		-9.66e-06	-3.53e-06	0.659064
2	14649571	15720775		-1.82e-05	0.00010828	0.659508
16	8962907	9658861	0.323982	0.000119876	6.3e-05	0.659677
14	54162655	55043520		0.000287671	-6.98e-06	0.659736
3	172966405	174274308	0.388024	2.78e-05	0.000167571	0.660272
16	26944850	27445360	-0.520252	4.95e-05	5.38e-05	0.660379
15	60019136	60670149		0.000239522	-2.99e-06	0.660498
3	101808379	103025517		-4.13e-05	7.95e-06	0.660639
5	6859297	7852978		-0.000155315	5.82e-05	0.661223
11	127716140	129186210	0.271995	0.000574757	2.45e-05	0.66124
2	35608923	36121342	1.53518	2.69e-05	6.21e-06	0.662099
22	31535872	32324140	-1.32935	1.93e-05	1.2e-05	0.662169
11	93272186	94389331		-5.97e-05	-2.9e-06	0.662995
1	30792984	32042421		-4.99e-05	3.58e-05	0.663174
1	246606926	246989171		-1.68e-05	1.07e-05	0.663299
14	41615331	43065019		-1.85e-05	8.3e-06	0.663327
5	65083209	65909616	-0.794376	0.000108857	8.53e-06	0.664332
13	43099889	44637493	-0.200166	0.00080998	3.37e-05	0.664335
3	30717661	31720982	-0.382866	5.91e-05	6.42e-05	0.664722
15	98497881	99128454	0.849826	6.25e-05	1.46e-05	0.664955
10	95949432	97984754	0.957651	4.89e-05	2.19e-05	0.664963
20	8884009	9745450		-1.36e-05	4.25e-05	0.665112
5	73508509	75240469		-2.75e-05	3.09e-05	0.665898
22	32857285	33511391	0.502467	0.000134393	2.31e-05	0.666177
3	132117285	133128449	0.272978	7.65e-05	8.38e-05	0.667926
4	75555658	76283179	-0.407934	8.82e-05	2.44e-05	0.66812
5	124748624	126938920	-0.485776	0.000389806	1.41e-05	0.668148
1	91867046	93351477	0.253375	0.000721555	2.55e-05	0.668278
8	124486753	125247268	2.4074	7.46e-05	1.18e-06	0.668439
8	14877288	15273777		-7.56e-05	-1.63e-06	0.668876
2	11652795	12720977	-0.236773	0.000489067	5.07e-05	0.669469
14	52078316	52761693		-0.000104708	3.24e-05	0.669745
7	54707337	55641707	0.801495	7.59e-05	1.23e-05	0.669831
14	47457846	48351664		-6.75e-05	6.31e-06	0.67044
4	190088768	191043878		-6.63e-05	1.12e-05	0.67046
3	113324119	115280312	0.553449	6.77e-05	3.72e-05	0.671293
16	16222763	17334499	0.383988	0.000245644	1.68e-05	0.671586
6	11235682	12183952	-0.388486	0.000134614	3.52e-05	0.672119
3	177531847	179359242		0.000201276	-1.6e-05	0.672824
5	170891834	171772889	0.430278	0.000144971	2.51e-05	0.673244
2	117728904	119581280		-4.22e-05	8.75e-05	0.673305
19	1922476	2815372	-0.414565	3.53e-05	0.000108159	0.673416
11	69509343	70613763		-5.05e-05	5.01e-05	0.673476
7	138744100	141106552	0.726641	0.000238638	8.37e-06	0.67374
7	39535570	40925323	-0.472563	0.000147122	1.3e-05	0.674489
2	158173710	159574883		-5.24e-05	2.5e-05	0.67457
10	62558842	64263322	-0.105739	0.000542858	0.000155275	0.674815
22	21866569	23015302	-0.201377	0.00159201	7.91e-06	0.675304
17	31990385	32677709		0.000954062	-3.87e-06	0.675368
9	12780295	13797055	0.352575	8.68e-05	6.11e-05	0.675781
18	39892281	42606024	0.152367	0.000247545	0.000205867	0.675814
13	60855021	61589772		7.52e-05	-6.29e-07	0.675891
17	49894599	51282380		-4.79e-05	1.54e-05	0.676257
4	10696913	12198579		-0.000112242	4e-05	0.676539
11	74159542	76431100		0.0023188	-9.56e-06	0.677236
5	62531952	63837838	0.610732	0.000135039	9.98e-06	0.678319
11	83576460	84208616		-5.48e-05	5.61e-06	0.678624
11	107491606	108495975	0.932274	4.57e-05	8.93e-06	0.679055
1	5472626	6133700		-6.76e-06	3.72e-05	0.680504
3	7991981	9194649	0.360598	0.000129791	6.3e-05	0.680524
5	23153562	24794957	-0.383937	0.000148135	3.02e-05	0.680778
11	87827514	89208590	-0.443293	5.44e-05	5.8e-05	0.681084
18	38767938	39891215	-0.631383	2.46e-05	4.43e-05	0.681377
20	17449713	17905102		-3.97e-06	7.29e-05	0.681619
20	12153396	13199755	0.577581	2.37e-05	0.000105993	0.682614
8	13942500	14876660	2.06316	2.82e-06	4.37e-05	0.682631
8	114394256	116095059	-0.35049	0.000162735	2.57e-05	0.683773
17	68199783	68875761	0.442635	0.000218353	1.21e-05	0.684196
9	7758579	8235898		-9.45e-05	2.24e-05	0.684543
13	32984197	34681078	0.599922	5.13e-05	3.63e-05	0.685136
7	34940039	35614036		0.000251802	-3.39e-06	0.685261
1	230479324	231318678	-0.819418	0.000229162	4.6e-06	0.685727
8	17581106	18670645		-0.000119453	-1.36e-05	0.686043
18	9415389	10462537	0.443693	0.000296485	1.87e-05	0.686183
9	9793846	10358286	-0.631806	0.000113769	9.59e-06	0.686271
1	175385076	176416712		5.49e-05	-6e-06	0.68688
21	28705732	29515396		-1.94e-05	-1.37e-05	0.687596
17	29262773	30878805		-1.62e-05	0.000138747	0.688488
13	107788025	108518444		-2.05e-06	0.000116681	0.688728
13	65340421	66197786	-2.12023	2.52e-06	1.64e-05	0.689959
9	11884425	12274220	0.480329	3.51e-05	2.43e-05	0.690254
15	90453183	91221307	-0.399192	0.000269969	7.5e-06	0.690833
10	59822974	60375613		0.000589158	-6.68e-08	0.691204
15	65104668	66358474	0.623487	4.65e-05	1.75e-05	0.691368
3	163251056	164816939		-3.18e-05	1.18e-05	0.691633
4	5047695	5971152	0.91494	4.66e-05	2.04e-05	0.691646
4	141752960	142807957		-0.000129403	-1.02e-05	0.691706
3	195855401	196414159	-0.164695	0.00062259	2.98e-05	0.691807
22	26123092	26735929	-0.614595	4.9e-05	3.98e-05	0.69288
9	34771534	36712124	0.73071	9.1e-05	1.41e-05	0.69322
4	42662718	43962569		-1.28e-05	1.96e-05	0.69378
4	33640864	35150284		-1.75e-05	3.06e-05	0.694106
18	57505073	58816387		-0.000113045	8.43e-05	0.694178
1	83991748	84728665		-8.51e-05	2.71e-06	0.694573
4	139115093	139552965		-4.15e-05	-7.37e-06	0.695868
16	13120367	13978116	0.398395	3.46e-05	0.000169557	0.696043
17	70948535	71825523		0.000621907	-1.3e-05	0.696534
21	21022840	21905609		-0.000209135	-5.34e-06	0.696908
6	93429797	94919277		-5.22e-05	1.21e-06	0.697152
1	1103150	2320702	-0.353272	0.00187081	3.13e-06	0.69799
8	79832211	80654655		-4.1e-05	1.21e-05	0.699533
9	91610543	92342927	-0.185725	0.000381279	4.26e-05	0.69971
18	73898846	75028501	0.271192	0.00041945	2.97e-05	0.700886
2	220775971	221445218		-2.01e-05	3.26e-05	0.702364
3	167117143	167912878		-9.89e-05	7.93e-06	0.702382
1	7245922	7604778		-3.15e-05	-3.67e-06	0.702656
5	37889231	39438373	0.130465	0.000900255	7.22e-05	0.70272
5	55933701	57337744	-0.267581	0.000378531	2.38e-05	0.703421
5	111963025	112396750		-2.41e-05	4.15e-06	0.703571
8	58675131	59568410	-0.386537	9.87e-05	2.36e-05	0.703643
7	7168493	7679885	0.285406	0.000169472	2.36e-05	0.704217
2	68871710	70753882	-0.249697	0.000295114	5.07e-05	0.704701
19	24059507	28555771		-3.57e-05	4.13e-06	0.705688
10	88451869	89845801	0.763739	7.41e-05	8.69e-06	0.705711
4	20084563	21292213		-0.000146796	4.28e-05	0.706104
5	114448597	115828291	-0.560107	0.000117446	2.04e-05	0.706171
7	82758644	83959105	0.388916	0.0001071	3.22e-05	0.706406
22	50488995	51237713	0.231139	8.38e-05	9.69e-05	0.706537
2	123244233	124730999	-1.34434	1.37e-05	2.2e-05	0.706912
17	69242932	70147289		0.000139648	-3.8e-06	0.707006
2	127374341	129310292	0.118664	0.000854204	7.3e-05	0.707361
1	105193022	106641877	4.96038	2.34e-05	6.98e-07	0.708405
2	178552788	180138313		-8.45e-05	2.36e-05	0.709156
11	1058583	1861912	0.161122	0.000339909	3.87e-05	0.70971
2	53352175	54599930		-5.72e-05	4.96e-05	0.709858
8	65195953	66024947	0.198191	0.000175431	3.87e-05	0.709862
4	40870402	42662283	0.935637	1.09e-05	7.55e-05	0.70998
15	66948951	68640917	-0.13095	0.000548236	0.000103301	0.710225
8	21022075	21402658		-3.53e-05	2.19e-05	0.710364
19	22805247	24059424	18.1564	1.71e-06	4.96e-07	0.710473
4	81979993	83012967	0.633943	4.36e-05	2.03e-05	0.710607
1	70490925	71818029		-4.66e-05	8.28e-05	0.710966
10	28735045	29174963	-1.57776	3.75e-05	2.32e-06	0.711006
12	8658644	10477423		0.000156853	-7.52e-06	0.711038
3	7509715	7991133		-7.86e-05	3.6e-05	0.711607
20	41195111	42188284		-2.02e-05	7.11e-05	0.711631
1	23085227	24527501		0.000117246	-1.16e-05	0.711701
4	53413674	55202613	-0.45356	6.73e-05	3.91e-05	0.711716
2	47052788	47782756		0.000135981	-1.05e-05	0.711805
16	7525825	8236887	-0.352746	0.000382317	1.97e-05	0.712124
9	100919318	101473404		0.000259181	-4.41e-06	0.71352
13	64202212	65339575	1.05747	2.88e-05	7.8e-06	0.713596
3	112183360	113323793		0.000167888	-3.85e-07	0.714073
8	57655067	58674153		-9.67e-05	1.16e-05	0.714419
12	114883085	115326972		-9.05e-05	-3.38e-06	0.71493
6	2891016	4315210	-0.924693	3.33e-05	2.82e-05	0.715971
2	180662102	181627195	0.59998	1.9e-05	6.26e-05	0.716279
2	184443166	185277576		-6.62e-06	7.91e-05	0.716882
2	107406885	108427822		-7.19e-06	4.95e-05	0.71696
6	67557245	68546601		-4.67e-05	4.66e-05	0.717085
20	59892231	61091395	-1.02801	0.000149003	5.36e-06	0.717331
9	37679713	42220384		-0.000150766	5.15e-05	0.717349
4	127237363	129514427		-9.23e-06	2.4e-05	0.717413
3	138665796	140275652	-0.444501	0.000122432	2.97e-05	0.718144
11	95332310	96848965	-0.340704	0.000309236	1.7e-05	0.718451
11	23112584	24749839		0.000302626	-1.92e-06	0.719366
2	202830132	204814896	0.175588	0.000190398	0.000100225	0.719523
18	12737582	14358413	-0.18297	0.00127096	1.53e-05	0.719892
3	4430848	5564422		-3.09e-05	5.65e-05	0.720087
4	91456722	94229509	0.30032	0.000148424	5e-05	0.720401
19	56365323	56898342	-1.62668	0.000170361	9.74e-07	0.720467
13	90869873	91967960		-4.73e-05	-5.64e-06	0.72055
4	32593453	33640100		-4.27e-05	-6.87e-07	0.720678
20	51885269	52525657	-0.121193	0.00026167	0.00010075	0.720865
14	61651278	63164649		-7.21e-05	9.09e-05	0.72122
4	173761916	174832248	-0.694203	7.62e-05	8.79e-06	0.722039
2	18344821	18646822	-1.08091	1.84e-05	6.96e-06	0.722467
20	62119875	62962870	0.0731866	0.00445815	6.33e-05	0.722501
2	236619713	238209382	0.160769	0.000845999	2.86e-05	0.722737
12	132014206	132706778		-7.87e-05	3.8e-05	0.723602
18	7374066	8440357		-0.000144126	4.76e-05	0.723814
1	201366509	202820077	0.197993	0.000315154	5.38e-05	0.724286
1	182294372	183796074	0.201221	0.000160877	7.83e-05	0.724597
4	30453619	31739254		-4.15e-05	3.53e-05	0.725622
12	119303044	120007172	0.401731	0.000234551	9.14e-06	0.726396
1	177432237	178940717		-2.56e-05	0.000110833	0.726694
12	65926411	67039427		-0.000117497	3.03e-05	0.726799
4	95596744	96181408		-2.18e-06	1.72e-05	0.727223
1	28168872	29181525	-0.547198	0.000201744	3.61e-06	0.727902
2	42088016	42947335	-0.901641	7.66e-06	6.06e-05	0.728133
10	129483173	130282731		3e-05	-1.58e-06	0.728633
9	16836011	17627988		-1.61e-05	1.88e-05	0.729003
13	60087834	60854106		5.73e-06	-4.65e-06	0.729062
5	5137788	5718773	0.986219	0.000166565	2.41e-06	0.730124
2	131466136	133030349	0.705963	5.72e-05	7.71e-06	0.730353
5	13603883	14987807	-0.279255	0.000129017	6.73e-05	0.730868
3	118000136	120520317	-0.300203	8.67e-05	0.000100854	0.731026
2	79008155	80804284		-0.000115214	0.000140704	0.731168
2	224003069	225832409		-2.89e-05	-3.24e-06	0.731964
20	26319535	30570889		0.000117113	-1.98e-06	0.732283
12	110112932	113027651	0.504854	0.000300278	5.27e-06	0.732351
15	47000857	47977097	-0.362821	7.25e-05	3.22e-05	0.733278
19	30113991	30858084		-1.93e-06	9.11e-05	0.733431
7	44972152	46665658		-3.82e-06	5.02e-05	0.733808
1	106642705	107432265	0.539428	2.5e-05	3.33e-05	0.734518
17	46828412	48027295	-1.25214	2.2e-06	0.000137256	0.734675
11	68521072	69508567	-0.261494	0.000258467	3.06e-05	0.735367
19	43956095	44880657	-1.40762	5.68e-06	3.22e-05	0.735446
8	92344138	94269630		-0.000120697	0.000123563	0.735657
4	125863974	127236805		-4.82e-05	-2.18e-06	0.735728
1	202820815	203979519		-4.52e-05	2.28e-05	0.736186
1	38459210	39535259		-8.49e-05	6.58e-05	0.737806
21	21905658	23268216		-0.000124969	-6.1e-06	0.737913
4	172737462	173760563		-4.4e-05	2.44e-05	0.738512
17	45876022	46828302		0.000481307	-1.2e-06	0.739218
3	1528147	2423237	-0.763224	0.00014234	6.11e-06	0.739349
18	1940863	2206099		-8.43e-06	5.36e-06	0.73935
1	223630619	224434769		-2.81e-05	1.25e-06	0.739792
2	80804991	81588311		-6.99e-05	3.38e-05	0.739883
13	72959394	73795534	0.424901	8.94e-05	1.54e-05	0.740161
10	26633775	27667904		4.07e-05	-9.49e-06	0.740208
16	58510034	59888170		-3.99e-05	4.4e-05	0.740248
9	103544757	103969076		-1.95e-05	2.03e-06	0.74065
3	162067622	163250087		-3.23e-06	3.75e-06	0.742327
17	68877746	69242135	-1.84974	2.21e-05	2.89e-06	0.743054
5	132609517	134321546	0.174687	0.000506878	4.25e-05	0.743278
2	129864730	131463038	-0.886383	2.73e-05	1.57e-05	0.743404
21	33991368	35219895	0.132175	0.000578316	5.42e-05	0.743683
2	103264434	104481488	0.731152	3.97e-05	1.22e-05	0.744499
12	4695425	5877653		-9.04e-06	1.21e-05	0.744871
9	10879188	11616822		-3.26e-05	4.54e-06	0.745778
6	69295526	70359936		-7.3e-06	5.09e-05	0.746255
1	233753991	234206593		-4.09e-05	-6.55e-06	0.746995
3	21523116	22102707	0.134551	0.000245013	9.62e-05	0.747053
2	76616819	77384991		-3.52e-05	1.84e-05	0.747243
1	35366056	38196841	0.301464	0.000144339	4.66e-05	0.747868
3	62882619	63504979		-5.91e-05	-6.17e-06	0.748148
18	42606091	43295247		-5.29e-05	2.04e-05	0.749043
10	1331955	1609370	0.26276	5.86e-05	3.56e-05	0.749643
1	187848898	189756187	0.929916	0.000249258	1.95e-06	0.749824
1	104373157	105192916		-7.4e-05	8.6e-06	0.750521
8	74998868	76294909	-0.341341	0.000311821	9.63e-06	0.751182
10	127821105	128409952		-0.000116729	6.2e-06	0.751816
9	121319662	122258204		-0.000162636	4.56e-05	0.752595
5	20415799	21573200	-0.13856	0.000433449	2.12e-05	0.752992
3	142864473	143494546	-0.262728	0.000295352	1.69e-05	0.753336
9	24155142	25425160	0.165037	9.64e-05	0.00011646	0.753818
14	24904240	26134815		-8.39e-05	5.29e-05	0.753951
4	117275542	118219755	-8.03686	1.51e-07	1.98e-05	0.753974
6	40345542	42105449	-0.12134	0.000649745	8.25e-05	0.754546
4	9408158	10696229		-5.14e-05	1.04e-05	0.755517
9	114078103	114828332		-1.76e-05	2.8e-05	0.755551
10	21244087	23696890	0.152673	0.000330282	5.45e-05	0.755763
7	55641798	57382254		-1.98e-07	-3.42e-06	0.75596
21	19151940	20198061		-1.64e-05	-2.12e-06	0.756084
11	56625775	58455947	0.105102	0.000525368	0.000105048	0.756447
22	23016570	23691564	-0.711241	0.000101717	6.54e-06	0.75708
2	85284353	86559358	-0.337615	0.000260568	1.5e-05	0.757175
7	9223762	9893744	-0.270542	0.000124012	2.84e-05	0.757393
13	71763633	72958993	0.394586	0.000273447	7.71e-06	0.757435
16	7046430	7524343	-0.279071	0.000117863	5.52e-05	0.7575
2	22428680	23855977		-7.31e-05	0.000142367	0.757806
10	113845990	115698315	-0.378411	0.000130466	3.58e-05	0.759267
3	36484375	38078255		-8.16e-05	1.74e-05	0.759745
12	99816842	101857521		-0.000104638	-8.05e-06	0.760215
15	25107905	25750941		-4.16e-05	1.55e-05	0.760622
6	43959116	45787468	0.278187	0.000324357	2.43e-05	0.761014
6	97093295	98893182		-6.82e-05	0.000252308	0.761433
4	40200304	40869208	0.265911	0.000114756	3.27e-05	0.761804
16	61993462	63395786		-7.35e-05	0.000118443	0.762682
9	101474837	103543692	-0.170367	0.000480815	2.86e-05	0.763379
21	36190040	37303320		-0.000142946	-6.19e-06	0.764347
16	20055884	21235343	-0.486945	0.000111641	2.76e-05	0.765141
7	151391044	152409155	1.76309	0.000200984	4.81e-07	0.765929
15	55879453	56784345	0.177913	0.000292548	2.07e-05	0.766395
1	86549569	87652502		-0.000104421	1.07e-06	0.766655
17	75844316	76445231		0.000140984	-9.25e-06	0.766866
11	70616465	71842303		-2.38e-06	-2.53e-06	0.767047
1	63379031	65008206	0.313867	0.000352314	1.8e-05	0.768
8	107410067	108108114	-0.295774	0.000134073	1.3e-05	0.768364
7	18863387	19975992		-0.000166692	7.58e-06	0.76925
5	50162186	52133670		-5.31e-05	1.95e-05	0.77103
12	50160662	51582048	0.322059	0.000162243	1.16e-05	0.771788
8	133455530	134566686	-0.281383	0.000164111	2.97e-05	0.772112
3	83947451	85090935	-0.34304	3.5e-05	4.36e-05	0.772551
4	85081980	87980070	0.400922	8.16e-05	4.23e-05	0.773486
16	89605495	90292767	0.671985	1.94e-05	2.82e-05	0.773837
1	232384356	232949914	-0.208172	0.000178541	3.26e-05	0.774245
19	29318443	30113252		-0.000130275	-7.36e-06	0.774999
17	18456679	19666001		-2.54e-05	3.23e-05	0.775216
9	25425511	26317104		-3.01e-05	8.81e-05	0.775318
7	144276424	146018520	0.434999	3.44e-05	4.88e-05	0.775328
20	24054931	25019099		-0.000109545	7.96e-05	0.775641
7	49822437	51674880	0.0899405	0.000630979	0.00014497	0.776113
2	170973461	172086127		-4.05e-05	-8.72e-06	0.776286
11	77904339	79723318	-0.135607	0.00063765	4.17e-05	0.77641
11	58457495	59615953	0.499529	3.72e-05	1.38e-05	0.776415
8	5147734	5781592	0.218063	0.000296235	2.3e-05	0.776421
16	13979558	15885158	-0.347785	0.000341623	8.82e-06	0.776426
1	56414730	57585670		0.000713946	-8.65e-06	0.776838
5	52662483	53513531	0.307548	3e-05	0.000108938	0.777167
8	5781947	6017670		-6.64e-05	3.67e-05	0.777988
3	190304172	190992002	-1.39646	3.81e-06	2.59e-05	0.778257
5	7853304	9084076	0.704971	0.000116666	6.46e-06	0.778974
12	10477712	11684725	-1.73289	3.34e-06	1.87e-05	0.779074
10	107875182	109577686	-0.261299	0.000110493	5.45e-05	0.779557
3	55733390	58063819	0.141381	0.000307825	6.99e-05	0.780692
6	89673861	91400644	-0.0965931	0.000900653	7e-05	0.780788
4	119946706	121391843		-6.81e-05	2.75e-06	0.781616
8	94272436	95810190	0.642956	3.78e-05	1.64e-05	0.781698
10	79742617	80874092		-0.000125604	5.35e-05	0.781845
17	59309085	60883279	-0.330131	8.83e-05	3.42e-05	0.783113
10	60969	747115	-1.12317	2.96e-05	2.53e-06	0.783631
10	89846944	90734906		4.13e-05	-1.05e-05	0.783703
1	167159608	168168773		-3.38e-06	1.07e-05	0.783828
2	180139219	180661233	-0.326898	9.81e-05	2.12e-05	0.784973
10	25416598	26631987		-1.48e-05	-2e-06	0.785067
6	165246062	166191910		-0.000234273	8.49e-05	0.785442
2	140902383	141803496		0.000542537	-3.34e-07	0.785782
13	75084473	76504672	-0.185547	0.00015663	5.83e-05	0.786154
7	111450919	113336970		-4.22e-06	1.86e-05	0.786346
4	145024452	148047972		0.000309364	-3.22e-06	0.786854
19	49491035	49923166	0.702837	8.11e-05	2.43e-06	0.787168
8	108646968	110761074	0.145598	0.000222656	7.01e-05	0.787956
1	11776196	12147753		0.000301269	-9.67e-06	0.788014
1	244106113	244927751	-2.14193	1.43e-05	3.77e-06	0.789114
9	13797496	14712257	0.160176	0.000186949	8.68e-05	0.789169
4	99423280	100322786		-2.94e-05	0.000330212	0.78999
3	87408634	88725583	-0.440373	3.51e-05	2.35e-05	0.790091
16	60745208	61991704		-1.65e-05	2.02e-05	0.790867
3	10526803	11220278		-3.17e-06	2.93e-05	0.791
5	1763566	2369337		-6.25e-05	3.68e-05	0.791068
9	112594858	113255402		-0.000181812	1.96e-05	0.791299
6	155229566	156756457		-0.00016536	5.87e-05	0.791679
1	189758772	190107648		-6.36e-05	1.58e-05	0.791785
10	9433090	10540465	-0.213281	0.000275884	1.76e-05	0.792229
13	46869621	48439005		2.33e-05	-2.91e-05	0.79243
7	125387168	126516683		-5.61e-05	1.05e-05	0.792788
17	41771040	43317574	-0.216879	9.78e-05	7.52e-05	0.792794
13	111434814	113266084	-0.396046	5.07e-05	5.38e-05	0.793273
1	235773790	236536723		-3e-05	-1.55e-06	0.793743
6	45788111	46556325	0.407019	5.72e-05	1.54e-05	0.793931
1	156335111	157154186	-0.116336	0.000509711	3.52e-05	0.793965
3	38080101	38723967		-4.01e-05	0.000160157	0.794312
7	14942134	16480989	0.834026	1.96e-05	2.76e-05	0.794703
21	42545250	43342046	0.27854	6.94e-05	6.95e-05	0.79522
9	18660695	19129349	-0.234491	0.000178527	2.01e-05	0.795307
3	171312880	172965694	-0.185971	0.000107776	9.32e-05	0.795516
13	22211354	23590611		-3.22e-05	-1.2e-05	0.795769
21	29515884	30844467	0.286138	0.000287508	9.94e-06	0.795821
15	36425448	36968033	0.498118	2.48e-05	2.63e-05	0.796115
3	164820183	167116849		-5.07e-05	4.3e-05	0.796425
1	95199771	96149941	1.2485	0.000116083	1.24e-06	0.796599
4	57420107	58696072	0.122104	0.000194341	0.000110054	0.79732
17	72742484	74016834		0.000163362	-3.75e-06	0.797375
7	37354091	38159855		0.000240331	-3.69e-06	0.798035
9	105041756	105743445	-0.66881	4.83e-05	6.37e-06	0.798304
4	27904556	28871862		-4.72e-05	3.12e-05	0.7989
16	78452348	78709939		-1.42e-05	1.54e-05	0.799026
2	197308707	198140953	1.10023	9.33e-05	1.07e-06	0.799092
10	23698033	25414215	-0.334676	0.000177767	1.58e-05	0.799925
14	43068948	44541699	4.4063	9.54e-06	1.15e-06	0.800115
2	105872982	107406122		-5.17e-05	4.36e-05	0.800744
18	3862461	4597021		-3.29e-05	-5.69e-06	0.800951
20	30574455	31613985	-0.268473	0.000974934	2.86e-06	0.801052
5	121485609	122603725		-3.41e-05	8.45e-06	0.801242
4	164913270	165817608		-0.00011539	4.12e-05	0.801304
5	26185302	26849079	0.17604	9.83e-05	3.13e-05	0.801374
2	217184715	218615634	0.154836	0.000302679	4.46e-05	0.80154
2	74121278	76615798	0.25614	6.7e-05	0.000123977	0.801701
1	80341732	81056946	2.23848	1.83e-05	1.25e-06	0.80209
7	118348359	121094386	-0.355236	2.51e-05	6.85e-05	0.802304
9	133642918	134639655	0.399055	1.67e-05	7.6e-05	0.802487
14	39370726	40336296	0.197472	9.16e-05	3.74e-05	0.803051
13	93918533	94562549		4.58e-06	-4.58e-06	0.803179
17	78780686	79683249	-0.161568	0.000244263	3.73e-05	0.803216
18	28561634	29563172		4.05e-05	-2.42e-05	0.803306
9	71969482	73398448		6.27e-06	-1.07e-05	0.80373
11	3661873	4745931		-3.18e-05	5.78e-05	0.803923
6	79862483	80556359	0.402997	3.51e-05	2.58e-05	0.804015
14	80999361	81787255		-4.73e-05	1.09e-05	0.804376
13	38291011	38877678		-7.82e-05	-4.37e-06	0.805013
14	55044905	56215082	0.632754	7.35e-05	6.14e-06	0.805199
2	33362643	34279720		-7.46e-06	2.16e-05	0.805249
18	70094975	70717286		-2.14e-05	2.34e-05	0.805396
15	61803892	62735671		-5.58e-05	3.29e-05	0.805997
6	131973932	133867802		0.000260191	-1.54e-05	0.806796
10	86460169	87285511		-6.67e-05	2.59e-06	0.806888
9	81066078	81860861		-2.02e-05	1.91e-05	0.807033
12	41015333	42346846	-0.225415	0.000192911	2.23e-05	0.807657
17	27885675	29259899	-0.853655	1.48e-05	3.66e-05	0.807989
11	13134600	14934686	0.144344	0.000261547	4.73e-05	0.808717
9	30821676	31836697	-1.06281	1.94e-05	6.42e-06	0.809293
2	167123247	168427789	0.938103	1.03e-05	1.88e-05	0.80933
10	100241204	102089663	-0.0586299	0.0022757	5.32e-05	0.809463
1	241768617	242697031	0.466245	0.000133051	8.98e-06	0.80978
12	30355547	31067009	-0.178313	0.000284455	1.44e-05	0.810027
1	75992778	76476360		-4.34e-05	1.34e-05	0.810209
15	95577096	96497729		0.000628764	-1.27e-05	0.810694
10	94196690	95064828	-0.176576	0.000660618	1.01e-05	0.810732
6	51704668	53402679	0.179064	0.000394918	2.68e-05	0.811044
12	87909726	88848006	2.28043	1.29e-06	1e-05	0.811048
22	33898114	34982457		-7.57e-05	8.77e-05	0.811267
16	76058697	76987262		-8.53e-05	6.38e-05	0.811406
7	4783723	5412932	-1.92745	9.02e-06	6.57e-06	0.811415
1	221857359	223630391	-0.559316	0.000134425	6.47e-06	0.812447
13	103340536	104065375	1.44952	5.81e-06	1.5e-05	0.812839
8	4479836	4754328		-0.000132602	-5.56e-07	0.813013
7	65570310	66453460	-2.37248	3.02e-05	3.75e-07	0.813185
2	29486078	29987735		-7.51e-06	2.21e-05	0.813283
1	109075561	110301260	0.318829	8.41e-05	2.39e-05	0.813348
2	67981487	68871573	1.25374	2.44e-06	4.46e-05	0.813539
15	86342119	86650301		-3.47e-05	1.6e-05	0.814861
18	349293	906343		-0.000165851	-1.26e-06	0.814894
5	53515888	55412347	0.278005	0.000234456	2.03e-05	0.81512
8	127436003	128162974		-7.92e-05	-5.87e-06	0.815469
1	213578592	215128675	-0.128756	0.000341214	5.84e-05	0.815704
6	54293261	56103747	0.683497	1.84e-05	2.95e-05	0.815855
11	27019873	28741185		-2.47e-05	7.71e-06	0.815973
14	102341650	104759919	-0.154036	0.000619672	2.68e-05	0.816266
2	8980472	10440987	-0.188177	0.000535667	1.58e-05	0.817759
18	37683967	38766853		-6.69e-05	0.000199449	0.817788
1	211763754	213578006	0.265538	0.000285349	1.37e-05	0.818002
19	36047098	37454119	0.360494	7.26e-05	1.91e-05	0.818196
2	207722425	208639154		-0.000130714	3.98e-05	0.818268
15	91749626	92164207		-0.000144951	2.04e-06	0.818742
5	102686157	104542488	0.325504	3.7e-05	7.65e-05	0.81895
4	26473220	27903383	-3.21155	8.66e-05	2.15e-07	0.819053
11	106252171	107489662		-3.54e-05	6.07e-05	0.819223
13	69561894	70642326		-9.91e-06	4.18e-05	0.819841
9	75519251	76785168		-7.52e-06	3.37e-05	0.819979
1	62108681	63376404	0.211409	0.000474476	1.15e-05	0.820021
7	35615611	37353302	-0.276821	0.000214708	1.97e-05	0.820635
1	239299272	240562764		-2.79e-05	-4.98e-07	0.820944
4	129514448	130364383	0.293928	2.74e-05	4.35e-05	0.821399
4	31740009	32592949		-7.11e-05	-1.05e-05	0.822085
8	90607207	92342283	-1.24132	0.000248208	3.3e-07	0.822116
11	6917772	7715871	1.12249	1.19e-05	1.26e-05	0.822131
3	81190039	82446513		-1.27e-05	2.06e-05	0.822895
9	137929853	138817142		0.000366986	-5.71e-06	0.823479
7	104158491	105425027		-4.87e-05	5.63e-05	0.824928
14	94421488	95347359		0.000211735	-7.25e-06	0.82497
20	46540587	48080850		-0.000194334	1.49e-05	0.825245
4	165820093	166609852		-1.9e-06	-1.17e-05	0.825301
17	25679294	26272308		0.000387531	-3.69e-06	0.825386
6	91401234	93426186	-0.266192	4.61e-05	7.95e-05	0.826343
18	21623416	22745505	-0.129206	8.93e-05	0.000174757	0.826507
6	169231937	171049558	0.332523	0.000284137	9.19e-06	0.82695
19	4349416	5191547		-6.11e-05	1.8e-05	0.827151
1	40934284	42166782		0.000377727	-2.33e-06	0.827408
15	43474655	44988610	-0.244717	3.05e-05	5.52e-05	0.828358
9	7232510	7757891		-0.000118238	5.22e-05	0.828387
2	133951544	136822267		-3.96e-05	1.7e-05	0.828426
1	32042540	34016219	0.143854	9.87e-05	7.83e-05	0.828643
4	38976533	40199852	-0.0920526	0.000128074	0.000311602	0.828687
11	42854878	43952796		-0.000194858	5e-05	0.82879
7	101731567	103193331	-0.111562	0.000127011	6.21e-05	0.828947
5	18050107	18791978		-4.44e-05	9.15e-06	0.829575
7	33151181	34939884	0.395343	0.00015914	1.02e-05	0.829892
15	92165068	92667377		-9.53e-05	8.85e-06	0.830474
5	5719162	6858229	0.265095	0.000100324	3.78e-05	0.83061
13	85609760	87039195		-9.3e-05	-1.57e-05	0.830942
3	188202550	189531496	-0.459787	0.000137365	7.8e-06	0.8311
15	85518062	86341812		0.000124097	-8.28e-06	0.831114
12	125417493	126461057		-1.4e-05	4.99e-05	0.832526
2	10442541	10879340		7.28e-05	-1.33e-05	0.833204
13	21688974	22209012		-8.72e-05	-7.26e-06	0.833237
4	163728264	164910818		-0.000122863	4.4e-06	0.833286
9	2666964	3348816	-0.59094	4.69e-05	7.07e-06	0.833391
16	8237157	8572350	-0.243919	8.48e-05	2.94e-05	0.833584
1	74326484	75992462		-8.62e-05	2.44e-05	0.833703
11	103491586	104871322		-7.54e-05	2.51e-05	0.833817
18	77151867	78017074	0.0817593	0.000757426	4.54e-05	0.834002
1	247838870	248585259	0.897941	3.81e-05	2.93e-06	0.834052
3	124678230	125875831		-2.26e-05	-3.11e-06	0.834758
19	3304779	4347573	0.0733247	0.000475553	9.62e-05	0.835192
2	16549538	18344242	0.140456	0.000229877	5.82e-05	0.836245
5	21574347	23150924		-1.71e-05	1.1e-06	0.836813
21	28206883	28705495	-0.384298	0.000112791	6.77e-06	0.837223
21	32213678	33270766	0.218376	7.03e-05	4.38e-05	0.837558
8	4071516	4274957	-0.895558	1.68e-05	5.54e-06	0.838032
9	113255544	114077164	0.386238	0.000151226	6.33e-06	0.838903
19	34068435	35331436	0.206185	4.49e-05	9.07e-05	0.838923
1	228101119	229075210		0.000136589	-4.87e-06	0.839145
2	70756057	71704491	-0.137764	0.000195137	6.46e-05	0.839213
10	121875531	122805770		-0.000107867	1.69e-05	0.839254
14	95347761	96250900		-6.81e-05	1.18e-05	0.839524
1	59307290	59736866		8.98e-05	-4.16e-06	0.840831
15	54337243	55134743		-3.7e-05	2.6e-05	0.841207
1	215129087	216672805		-1.29e-05	1.09e-05	0.841789
12	38233264	40017827	-0.222333	6.44e-05	2.91e-05	0.842149
16	12151797	12775407	-0.279613	9.77e-05	2.76e-05	0.84222
18	45314528	46208355	0.150791	0.00022678	2.88e-05	0.84245
4	37536119	37886455		-1.7e-05	-8.23e-06	0.842479
13	87039360	88190520	2.26531	3.05e-05	4.02e-07	0.842563
14	93379151	94420996	-0.0541985	0.000554629	0.000101572	0.843002
10	82883949	83597042		-5.76e-05	5.57e-05	0.843559
5	164947504	165638940		-0.000150828	1.99e-05	0.844554
8	22539641	23548146	-0.113441	0.000201642	6.82e-05	0.844655
1	2321099	3065568	-0.077256	0.000806872	3.54e-05	0.845304
2	49113132	50757671		-6.25e-07	-1.29e-06	0.846102
12	13362818	14658341	0.107569	0.000186037	8.99e-05	0.846199
7	150491851	151390799		-2.56e-05	0.000109803	0.846439
2	54600556	56158646	-0.246736	0.00011966	2.97e-05	0.846917
8	33981742	35313077		-9.7e-06	6.64e-05	0.846922
2	47782836	49112501	-0.112657	0.000206147	8.4e-05	0.847243
15	38805185	39518563	-0.270645	0.000219607	6.74e-06	0.847465
8	7793837	8735213		-1.66e-05	-4.53e-06	0.848452
21	43343190	44632513	-0.210714	0.000243012	2.46e-05	0.848738
5	28310093	30129786	-0.409941	6.84e-05	1.34e-05	0.848903
2	133034031	133950661		-0.000141123	7.68e-05	0.849033
8	98869940	101450242		9.26e-06	-6.24e-06	0.849575
9	14714681	16054406	0.400689	2.9e-05	3.73e-05	0.849827
4	185934003	187113041		0.000331211	-1.25e-05	0.849882
6	159319812	159792458		0.000536437	-6.79e-06	0.850153
18	75976567	77151520		-6.14e-05	5.7e-05	0.850186
9	97720818	98889276	0.516473	2.03e-05	2.01e-05	0.85081
7	88732470	89270556		-0.00011162	4.18e-05	0.851051
1	102894567	104369301		-6.13e-05	5.02e-05	0.851554
10	84383277	85424102		-3.98e-05	2.98e-05	0.851795
17	17299591	18446092	0.132854	9.32e-05	8.27e-05	0.851849
11	113105405	113958177	-0.347845	7.2e-06	0.000190949	0.851953
1	4750013	5000086	0.171708	4.3e-05	4.5e-05	0.852158
8	72014069	72749564		-0.000172283	2.59e-05	0.852227
7	19978609	21712233	0.0625097	0.000802687	0.000101646	0.852337
2	138620371	139412389		-0.000114123	3.76e-05	0.852774
10	19203300	20131614	0.155872	0.000140885	3.04e-05	0.853487
2	56160647	56599354		-3.81e-05	4.43e-06	0.853536
8	54116775	55914038	-1.00447	2.13e-05	5.61e-06	0.854113
6	105754306	106921804		0.00146532	-1.43e-05	0.854533
11	30057440	31853968	-0.244749	0.000163185	1.33e-05	0.855165
14	104761778	105440784	-0.156545	6.7e-05	4.06e-05	0.855202
6	164006012	165242243		-0.000138279	7.76e-05	0.855732
3	193886289	194464791		-2.4e-05	4.72e-06	0.85581
5	178410839	179245749		-9.3e-05	1e-06	0.856281
9	117307880	118569429	-0.0789215	0.00176322	1.45e-05	0.856914
3	23803541	25459497	-0.162911	0.000229837	3.62e-05	0.856982
10	109578567	110311094		-1.76e-05	-1.02e-05	0.857103
6	17069966	19203108	0.635396	4.87e-05	9.75e-06	0.857253
2	31010212	32489851	0.144617	0.000218888	3.26e-05	0.857664
15	42222390	43473907		-2.04e-05	3.37e-07	0.858509
1	190107883	191432168		-5.57e-05	1.89e-05	0.858558
12	128141610	128810520		9.39e-05	-1.41e-05	0.858776
9	106488291	107545903		1.01e-05	-1.91e-06	0.858888
4	22395570	23563570		-0.000147778	1.21e-05	0.859294
10	15303983	16443442	0.22343	0.000218034	9.3e-06	0.859631
20	3083151	3655085		-6.14e-05	8.14e-06	0.859659
5	163769738	164944949	0.130475	0.000198673	2.74e-05	0.860049
6	86040497	87138115		0.000132062	-3.17e-06	0.860316
3	122693533	123196819	-0.354974	3.21e-05	1.54e-05	0.860762
18	64251305	65830031		-0.000140035	3.95e-06	0.860885
11	43953774	46245900		-5.06e-05	5.95e-05	0.860928
15	101918830	102516259		-0.000131271	2.26e-06	0.861086
4	130364741	130949530	-0.181498	0.000133844	7.84e-06	0.862125
12	32645848	33435901		-2.72e-05	2.88e-05	0.862514
18	24088831	24971742		-0.000104442	4.66e-06	0.862748
2	104485456	105871610		-0.000101748	4.15e-05	0.862928
1	12150385	14625524	0.454647	8.75e-06	0.000102471	0.863135
5	2979710	3600334	-0.131023	0.000127556	5.83e-05	0.863293
10	68430236	69893580		-1.61e-05	2.29e-05	0.863439
3	22103146	23122359		-0.000136	3.43e-05	0.864493
9	92443570	93441674	-0.681824	4.1e-05	5.4e-06	0.864887
16	75518129	76056374		-6.5e-05	1.89e-05	0.865199
2	235627087	236619385		-0.000127965	4.22e-05	0.865706
6	148919158	150298842	-0.205526	0.000328552	8.86e-06	0.866334
4	153233476	154947363		6.96e-05	-1.53e-06	0.86676
12	130158997	130859973	0.264109	5.39e-05	2.78e-05	0.866896
2	151191481	152490219	-6.30309	0.000295121	1.01e-08	0.867039
8	78015611	78632215		7.01e-06	-2.07e-07	0.867613
10	106139294	107874146		-6.54e-05	0.000144682	0.867927
5	109232816	110819753	0.269379	0.000126159	1.14e-05	0.867941
9	1007923	1792147		-0.00011872	3.95e-05	0.868663
11	92627643	93270431	0.0921359	0.000104059	5.67e-05	0.869051
11	2423545	3660412	0.193101	0.000246617	1.38e-05	0.869134
12	124710996	125416169	-0.110738	0.000220309	3.64e-05	0.869672
3	69205190	70288126		0.000229622	-1.92e-05	0.869845
12	132807034	133841558		-5.08e-05	1.43e-05	0.870158
8	72751469	73423214		0.000335085	-7.78e-06	0.870434
5	19487359	20414139		-4.98e-05	3.89e-05	0.870917
11	110702636	111981853	0.205027	9.93e-05	1.82e-05	0.870995
14	56949644	58448681	1.3802	3.36e-06	1.96e-05	0.871137
2	45195022	45562814		-9.12e-06	1.77e-05	0.871217
8	128166556	128542444		0.000133868	-4.43e-06	0.87124
4	14394902	15849986	-0.126517	0.000109915	6.2e-05	0.871535
2	215006557	216448007	-0.0542893	0.000186623	0.000222934	0.871818
18	71244692	71892202		-5.58e-05	1.22e-05	0.872469
13	34683262	36042839	-0.428996	2.47e-05	1.72e-05	0.872757
22	47106800	47937655		-0.000119243	1.27e-05	0.873118
16	3961770	4689471	0.176088	6.75e-05	4.36e-05	0.873595
3	23123318	23802647	0.202113	0.000187457	9.17e-06	0.873799
9	84389168	86180165	0.11508	0.000165002	5.97e-05	0.873996
4	123563078	125863762	-0.503401	0.00027866	1.87e-06	0.874219
9	10358672	10879071	0.295181	5.83e-05	1.09e-05	0.874397
1	161974584	162995355		-9.26e-05	2.1e-05	0.874576
5	33945758	35798682	0.237979	8.13e-05	2.92e-05	0.874713
14	45250418	46311209	0.337254	3.27e-05	7.37e-06	0.87501
5	16035369	17161451	-0.0713706	0.000283478	7.19e-05	0.875083
21	20199390	21022168		-0.000134367	8.69e-06	0.875219
1	9067673	9959051	-0.0559149	0.000447307	6.97e-05	0.875535
10	130282817	131192968	0.197014	0.000160316	1.9e-05	0.876082
5	141640419	142230251	-0.419802	7.38e-05	4.65e-06	0.876274
21	44690856	45598522		0.000362711	-1.52e-05	0.87683
5	45286977	50161698		-3.4e-05	2.38e-05	0.876973
17	65016683	66315468	-0.15025	0.000266624	2.07e-05	0.877004
11	82847086	83575703		-6.45e-05	2.56e-05	0.877308
6	102888281	104211089		-1.85e-06	3.55e-05	0.877799
17	14210015	14499605		0.000190662	-1.76e-05	0.877812
15	57638075	58438535	-0.419869	0.000373237	1.33e-06	0.878382
17	77094717	77468875		-0.000252766	1.75e-05	0.87895
6	77257275	78957547		-0.000128574	2.19e-05	0.879453
17	8705612	9229793	0.099065	0.000321829	2.27e-05	0.879602
10	43606687	45247184		0.000204027	-1.3e-06	0.879906
18	2206891	2889826	-0.0341374	0.00112224	5.63e-05	0.880315
12	131408716	132012266		-5.75e-05	-1.41e-05	0.880578
6	47887063	49494241		5.77e-05	-8.11e-07	0.880994
2	40080343	40625847	-0.507868	8.33e-05	2.84e-06	0.882199
12	70817279	71688642	-0.113979	0.000122503	3.9e-05	0.882219
11	129839528	130892029		-0.000154456	-9.27e-06	0.882388
8	32449533	33980486		-5.39e-05	3.49e-05	0.88241
12	60859809	61738896		-2.46e-05	1.75e-05	0.882437
18	29564408	31774120	-0.261566	2.32e-05	6.57e-05	0.882611
8	55914314	57653028	0.13074	0.000136875	3.52e-05	0.883046
2	73174848	74121000		-5.04e-05	1.5e-05	0.883434
2	139413312	140902261	-0.220442	4.23e-05	4.56e-05	0.883528
5	106800765	108633176	0.148994	0.0003045	1.92e-05	0.884545
8	137307361	138223632	0.175115	4.23e-05	3.12e-05	0.884781
3	12859004	13523338		-8.78e-05	3.31e-05	0.884801
15	56784506	57637678		-2.62e-05	2.13e-05	0.884834
13	53337952	54681048	0.316052	0.000171077	4.86e-06	0.885164
12	5878686	6879279	-0.14561	0.000309997	1.09e-05	0.885932
2	172088943	173586201	0.353901	0.000203972	3.74e-06	0.886095
16	21237217	23369433	0.182392	0.000204996	1.85e-05	0.886289
10	83597818	84383108		-5.63e-05	1.4e-05	0.886363
19	39371014	39757572		-2.73e-05	1.78e-05	0.887058
8	2681051	3358423	-0.610243	3.03e-06	8.56e-05	0.887302
8	130814803	131553214		-1.99e-05	-7.66e-06	0.888579
2	98791433	100195879	0.0990863	7.82e-05	0.000101243	0.889009
18	906673	1940581		-9.17e-05	2.72e-05	0.889117
20	58296350	59361064	-0.228225	3.26e-05	5.26e-05	0.88982
4	121393020	121973864		5.24e-05	-4.66e-06	0.88992
15	27820352	28325439		-1.96e-05	-8.92e-07	0.890266
5	1270983	1762678	-0.33219	0.000114193	3.47e-06	0.890377
8	123547148	124483938	0.285501	5.65e-05	1.13e-05	0.89066
21	18457828	19151566		-5.53e-05	2.64e-06	0.891082
4	185477964	185932497		0.000147262	-4.35e-06	0.891268
9	74600822	75517582		-1.89e-05	3.43e-06	0.892354
10	123855124	124894743		0.000111457	-2.97e-06	0.892445
5	122604501	123236124		-2.94e-05	1.72e-05	0.893046
11	98703733	99613901		0.00011823	-6.28e-06	0.893067
7	152410248	153080056	-0.140018	6.43e-05	3.94e-05	0.893468
2	149270710	151184680	0.208565	0.000126428	1.55e-05	0.894244
4	130950008	131948861	0.504549	9.36e-05	1.93e-06	0.894358
20	38435302	39453533		0.000439613	-1.3e-05	0.894579
4	18752722	20084049		-2.68e-05	3.27e-05	0.894868
20	34892880	35892530		-6.65e-05	0.000115791	0.894965
2	198141746	200498970	0.0524204	0.00128752	3.71e-05	0.895353
10	72480072	73612902		0.000514845	-1.8e-05	0.895495
17	1481897	2613925	-0.0553563	0.000543332	6.88e-05	0.896444
1	55012881	55479198	0.631063	4.8e-05	1.97e-06	0.896681
13	105990812	106439396		-9.9e-05	-6.05e-06	0.896857
2	192696255	195109845	0.119367	7.52e-05	6.84e-05	0.897775
12	21569730	22325878		-1.07e-05	-2.19e-06	0.898467
5	180008456	180790950		-9.43e-05	7.86e-05	0.898521
1	176418578	177431255		-0.000141055	2.14e-05	0.899733
14	34769883	36344816	0.108642	0.000574368	7.93e-06	0.899796
19	37455512	39370456	-0.137226	0.000454812	8.69e-06	0.899935
10	54413909	55334166		-9.84e-05	1.48e-05	0.900547
14	71132759	72213258		-3.3e-05	-6.72e-06	0.900649
2	124733246	125735879	0.448219	1.09e-05	2.45e-05	0.90075
11	46252956	47893120		-1.21e-05	8.85e-05	0.901356
15	81607249	84062334		-8.47e-06	6.22e-05	0.901371
2	77386522	79007966		-0.000112021	2.15e-05	0.90156
3	33988115	35241960	0.0627439	0.000164085	7.41e-05	0.901585
14	48352461	49001226	0.134752	8.92e-05	1.77e-05	0.901862
9	132895131	133640777	-0.158527	1.22e-05	0.000161995	0.901924
8	1162454	1625424		-6.29e-05	2.6e-05	0.901959
3	94202771	96056259		-5.56e-05	1.79e-05	0.902011
7	31609317	33150311	-0.187822	7.81e-05	2.93e-05	0.90226
17	13001700	13625425	-0.537176	1.13e-05	1.82e-05	0.902676
8	42501717	49028667		-1.68e-05	2.42e-06	0.902852
19	52217405	52604625		-6.29e-05	-7.14e-06	0.903085
19	53538505	53899797		-0.000102544	-4.21e-06	0.903187
5	117004531	117712427		-5.04e-05	4e-06	0.903233
7	126517818	127905983		-5.31e-05	0.000100076	0.903503
12	44923334	46022099		-3.47e-05	-6.14e-06	0.903802
10	134858720	135524335		-5.29e-05	5.28e-06	0.904084
2	239123082	239801883	-0.236657	5.93e-05	1.01e-05	0.904187
16	63396006	64714759		-2.31e-05	2.94e-06	0.905425
1	76477207	77139859	0.458052	2.36e-05	8.95e-06	0.905536
1	115879821	116884431		3.66e-05	-7.62e-06	0.905938
3	61279726	62881664		-1.36e-05	8.22e-05	0.90606
18	11530996	12737037		0.000273196	-9.87e-06	0.906079
11	12019010	13133902	0.235488	3.9e-05	3.69e-05	0.90664
14	26680794	28466225	0.134061	2.74e-05	0.000107439	0.906907
1	26981479	28160199	0.299712	6.29e-05	3.15e-06	0.907732
3	31721774	33011510		-5.69e-05	-6.15e-06	0.908068
3	194465233	194756339		-1.47e-05	-5.24e-06	0.909135
15	34273346	34970673		-6.27e-05	3.31e-05	0.909521
1	29184254	30792409		-1.35e-05	9.02e-05	0.909648
7	57382271	62556935		-3.63e-05	-3.59e-06	0.910125
19	22037866	22803640		-2.9e-05	-2.15e-06	0.910842
22	18333902	19138442		-0.000119076	7.6e-06	0.911189
7	80547047	82758529	-0.0835266	0.000268226	4.47e-05	0.911417
2	182845657	184442530	-0.0916394	0.000138731	4.58e-05	0.911444
18	35073616	35837704	0.0854928	9.71e-05	4.07e-05	0.911857
9	1792277	2665240		-1.71e-07	3.52e-05	0.912083
11	111985737	113103996	0.110645	0.000107787	2.61e-05	0.912304
3	3364442	4430024		-0.000123805	1.13e-05	0.912509
16	77689074	78446696	-0.0737458	0.000206407	8.12e-05	0.912528
4	68456074	69954151	0.663166	4.13e-06	1.04e-05	0.912843
1	220069681	221856899	0.0407982	0.00107401	5.31e-05	0.91291
5	97436504	99258325	0.279555	9.76e-05	6.18e-06	0.913421
6	20231516	22049758	-0.0424666	0.0025382	2.02e-05	0.913449
9	32250247	33186788		-5.16e-05	-1.77e-05	0.913961
1	185512838	187847742	-0.212236	0.000215271	7.01e-06	0.914102
8	10537940	11249261		3.9e-06	-1.96e-06	0.914645
15	40383779	41211827		-4.12e-05	2.26e-05	0.915159
4	167643601	169568082	-0.10595	0.000115787	4.35e-05	0.915778
13	19020095	20682304		-1.61e-05	-3.08e-06	0.916
15	70772414	71919256	0.146509	0.000203519	7.94e-06	0.916743
22	27654838	29454477		0.000204059	-5.65e-06	0.916821
4	163183341	163726178		-3.13e-05	-9.42e-07	0.91718
18	5198562	5852964		7.99e-05	-2.05e-05	0.917411
11	49660004	55116367		1.87e-05	-4.11e-07	0.917484
8	112612842	114393054	-0.117928	5.23e-05	3.16e-05	0.918124
9	19456098	20324812	0.0595708	0.000262126	4.74e-05	0.918252
4	79470550	80994124	-0.317995	1.31e-05	2.25e-05	0.919168
[truncated: 256 more rows]

## Sheet: Table S2
Supplementary Table S2.The result of local genetic correlation analysis(Alcohol intake vs CD)
chr	start	end	corr	h2_1	h2_2	p
5	95822732	96867936	1.12342	0.00274751	5.98e-05	9.19e-08
16	27446054	29023966	0.996541	0.0021461	0.000586489	1.5e-07
10	33656119	36017592	0.802529	0.00447624	0.000109311	2.2e-07
17	57487538	59307733	0.793801	0.000901989	0.00013014	1.05e-05
3	85093629	86734415	1.15081	0.000204576	0.000179371	0.000250019
4	24993167	26468997	0.898919	0.00080249	0.000160984	0.000315982
4	1478711	3612028	0.889209	0.000987222	0.000301489	0.000320948
9	134640928	135401279	0.91686	0.000779275	8.13e-05	0.000322848
5	120963248	121481183	2.04512	3.96e-05	0.000117767	0.000627102
9	129477886	131429495	1.07756	0.000371851	0.000137753	0.000691707
21	39250321	40115483	-1.17968	0.00068773	5.68e-05	0.000820175
15	49078966	50004817	1.2408	0.00024208	6.46e-05	0.000915901
2	60449710	62420656	0.794197	0.00206761	0.000108433	0.0010542
22	38473398	39302783	-1.06105	0.000365533	8.95e-05	0.00125921
1	93352491	94451007	-0.980554	0.000680924	9.94e-05	0.00128928
4	55202697	57418400	0.769735	0.00075818	0.000310557	0.00136372
20	13670311	14929217	0.847065	0.00165538	7.3e-05	0.00154468
8	73423786	74996061	0.96051	0.000729912	8.81e-05	0.00169171
22	41406919	42870441	0.988368	0.000607743	0.00011849	0.00178929
11	66835372	68515239	-1.39684	0.000207454	8.4e-05	0.00184942
15	26676258	27265824	1.22926	0.000375515	5.34e-05	0.00196383
7	147204549	148619685	-0.686351	0.00195297	9.7e-05	0.00281986
10	99554895	100240681	1.17742	0.000288617	0.000134679	0.00344306
12	12533494	13362446	-1.52953	0.000623445	2.81e-05	0.00401166
1	50641944	53116453	1.16092	0.00044819	0.000108072	0.00469008
11	130894131	131870763	0.796798	0.00105386	0.000116271	0.00472547
7	71874997	73996533	1.15011	0.000426654	9.89e-05	0.00489488
6	125336799	128759251	0.639188	0.00199601	8.4e-05	0.00527061
17	37344586	38649203	-0.85402	0.00244057	8.43e-05	0.00560716
8	131553327	132358990	1.00141	0.00079816	5.57e-05	0.00590592
13	104065534	104842764	-1.17422	0.000724239	2.88e-05	0.00622161
11	123291301	124403522	0.837921	0.000624182	0.000139336	0.00667599
19	32145233	33763475	0.858269	0.000853283	0.000132977	0.00694339
21	16140244	17301757	-0.457762	0.00474925	4.72e-05	0.00706819
4	140548713	141751418	1.09645	0.000199009	0.000232597	0.00710146
1	112561693	114451307	-0.783706	0.00157904	9.52e-05	0.00711675
2	173588663	175585616	0.665103	0.00101915	0.000261862	0.00790608
5	86492986	88065637	1.26079	0.00011811	0.000263214	0.00793134
2	26894589	28597305	0.902204	0.000910389	0.00049166	0.00975454
18	52709949	53763665	0.881736	0.000476165	0.000274877	0.010104
2	233968153	234699046	0.744091	0.00713204	2.22e-05	0.0103919
8	105391381	107409808	1.08662	0.00019578	0.00026744	0.0113157
21	40116044	41095241	-0.735166	0.00150682	7.9e-05	0.0118801
3	70289919	71418327	0.514722	0.00101979	0.000184464	0.0120435
4	103388441	104802530	0.934069	0.000454635	0.000105389	0.0131627
15	80637749	81604871	0.796653	0.00114575	6.37e-05	0.0131967
6	117567468	119071713	1.07879	0.000606301	5.42e-05	0.0136984
16	50698071	51700822	-0.347656	0.017161	0.000122431	0.0143709
1	168169452	169077127	0.949221	0.000388046	0.000105559	0.0153367
12	121721831	124710880	-1.05284	0.000244658	0.000226697	0.0161906
8	80656206	81330540	1.52535	0.000131017	3.58e-05	0.0165061
7	148620581	150491084	-1.27711	0.00126593	1.92e-05	0.016724
18	4601573	5197395		-0.000122552	6.51e-05	0.0167458
5	2369710	2979000	1.44191	0.000478691	3.11e-05	0.0192523
1	197310096	198540028	1.07871	0.00152839	4.25e-05	0.020157
8	19491428	21021401	1.19485	0.000542166	6.35e-05	0.0205027
2	66375016	67978287	0.766419	0.00171266	6.17e-05	0.0211765
9	3349487	4378727	0.996119	0.000562721	8.27e-05	0.0214342
2	57939866	60449069	-0.621203	0.0005637	0.000327871	0.0218647
10	126739798	127820978	1.11049	0.000201085	0.000121082	0.0222676
3	146722383	148316359	-0.96864	0.000437209	6.23e-05	0.0223316
4	89238369	90126190	0.996051	0.000574908	3.13e-05	0.0227443
1	77141039	79111862	-0.980318	0.000483777	9.33e-05	0.0247286
11	24750113	25106557	-0.99175	0.000126947	6.2e-05	0.0248442
20	59361382	59892000		-4.04e-05	0.000142637	0.0265087
13	110338913	111432821	0.685645	0.00110414	8.19e-05	0.0267592
2	23857184	25485735	0.400467	0.00191526	0.000119095	0.0280904
12	52914211	54379670	1.39414	0.000351601	4.34e-05	0.0288234
11	14936943	16789155	0.441501	0.00145832	0.000120395	0.0299161
11	16790799	18788126	0.634985	0.00105675	9.83e-05	0.030607
12	56795415	57534912	1.11208	0.00019111	0.00011559	0.0317791
12	108506696	110111462	1.47121	0.00039976	3.06e-05	0.0326564
9	87571959	87811640	0.994859	0.000321441	3.17e-05	0.0334012
2	215006557	216448007	-0.658871	0.000370467	0.000223057	0.0344814
4	48227642	53412129	0.617823	0.00051518	9.27e-05	0.034971
21	41707453	42543663	-6.89837	2.92e-05	1.7e-05	0.0353823
1	153165450	154544651	-1.5127	0.000728665	1.57e-05	0.0354129
18	75029584	75473982	0.820395	0.000438713	8.53e-05	0.0364703
16	70887506	72915425	0.800826	0.000421879	0.000160498	0.0391108
3	149994553	151178708	0.829188	0.000281503	0.00012821	0.0393203
6	151100484	151929942		0.000336573	-1.12e-06	0.0393309
1	9959748	11774956	0.903091	0.000420668	0.000106411	0.0407712
3	48531227	52214640	-0.825566	0.00236132	9.54e-05	0.0411837
3	18457304	18886128	-0.801538	0.000858179	1.52e-05	0.0427324
21	15451950	16139409	4.91067	0.000361001	2.2e-06	0.0427853
10	118417453	119697663	-0.932631	0.000397409	8.99e-05	0.0434312
10	1610839	2104472		-2.61e-05	6.75e-05	0.0437205
8	69111244	70003448		0.000466519	-3.85e-06	0.0439483
12	91827930	93792073		-7.16e-05	0.000132565	0.0443383
21	25090174	25898082	-3.32967	8.13e-05	1.71e-05	0.0444565
9	21550959	22968575	-0.83229	0.000634353	5.51e-05	0.0447259
3	167913564	170158128	-0.911301	0.000571015	5.77e-05	0.0486982
1	181313404	182293001	1.11123	0.00024942	5.69e-05	0.0491654
6	42105555	43957473	-1.08589	0.000451739	5.15e-05	0.049463
11	124404297	125984562	-0.719068	0.000995844	6.21e-05	0.0508112
17	6976284	7723513	0.564761	0.00039576	0.000242282	0.051247
10	12092208	12798954	1.69953	8.68e-05	9.14e-05	0.0520279
17	4322053	4650487	-3.15899	0.000945585	1.27e-06	0.0523993
8	141358681	143750205	0.708244	0.000372909	0.000257763	0.0530916
2	230283310	231322125	-0.780065	0.00229958	2.21e-05	0.0533358
1	66774350	67760291	0.435531	0.0112169	9.02e-05	0.0535257
8	85094979	86979097	0.808518	0.000457087	3.09e-05	0.0538859
6	12186102	13388480	2.20204	4.47e-05	0.000139802	0.0540923
14	32016504	33033695	1.07611	0.000268483	7.94e-05	0.0542766
4	77129568	78333381		-1.34e-05	4.92e-05	0.0555342
11	120173354	121660636	0.811144	0.000278633	0.000137454	0.0558749
14	87335256	88641174	2.10418	0.00146794	4.06e-06	0.0562686
6	158193244	159318774	-1.54433	0.000423774	1.8e-05	0.0583913
15	101408616	101918220	0.811351	0.000964732	1.88e-05	0.059138
20	21679930	22779512	1.04825	0.000193631	6.68e-05	0.0593252
7	49822437	51674880	0.572118	0.00114327	0.000144591	0.0605577
3	40660283	42184173	-1.27566	0.000109751	7.6e-05	0.0615378
1	39537291	40933221	0.953701	0.000200277	0.000118761	0.0617417
15	53015101	53766542	1.49703	0.000141421	4.02e-05	0.0625591
1	70490925	71818029	0.823918	0.000333442	8.28e-05	0.0629847
10	128410393	129482709	1.29783	0.000140877	0.000147109	0.0644689
7	95419256	96611864		-3.85e-05	7.98e-05	0.065215
11	129187995	129838375	-1.18844	0.000375698	2.41e-05	0.0660326
6	159793334	161123451	1.00521	0.000156863	0.0001499	0.066278
6	46560003	47885216	1.96692	0.000139291	4.12e-05	0.0670222
16	29694822	31380596	-0.677948	0.000259636	0.000403212	0.0678557
22	47937891	48479731	1.62012	0.000350288	1.88e-05	0.0696798
18	55808692	56752598	0.86361	0.000487317	5.14e-05	0.0740082
15	29617517	31314317		-7.96e-06	4.02e-05	0.0751829
4	137988838	139114529	1.03451	0.000114708	0.000103314	0.0752441
6	1582926	2890836	1.38471	0.000255776	5.09e-05	0.0758988
9	138817178	141146684	0.244731	0.0072863	5.59e-05	0.0759703
22	40095174	41405753	1.36744	0.000303688	2.01e-05	0.075984
22	29456360	30604102	-0.672077	0.000990567	4.63e-05	0.0771617
8	67193708	69108839	0.43586	0.000485608	0.000182911	0.0776199
20	35899774	36904375	2.17888	4.17e-05	6.5e-05	0.0776248
4	104803329	106479425	0.826232	0.000212429	0.000141871	0.0776634
13	40181792	41773356	0.433983	0.00141799	8.07e-05	0.0780842
14	79027504	80998547	1.16723	0.000150318	0.000124083	0.0793592
4	174833988	176193705	-2.51313	5.86e-05	5.33e-05	0.0796755
9	16056127	16833797	0.758423	0.000594845	0.000105838	0.0799126
22	36132263	36922822	-1.24124	0.00019163	4.36e-05	0.0827234
8	27405207	27759126	-1.41345	3.48e-05	7.19e-05	0.0832787
4	16521003	18752293	2.46936	6.7e-05	6.38e-05	0.0833288
5	119669457	120962383	1.44839	0.00025132	3.38e-05	0.0841367
2	41382889	42087411	1.38607	0.000391324	1.6e-05	0.0847799
6	94920611	97093037	0.65133	0.000527151	0.000116292	0.0851283
2	43309247	44048346	0.62882	0.00274597	1.51e-05	0.0852704
1	22636103	23082667	-2.60607	0.000145658	7.98e-06	0.0859099
19	49925208	50774141	0.752399	0.000505276	8.68e-05	0.0862919
11	20115277	21773251	0.800786	0.000746138	7.07e-05	0.0868669
10	2106418	3143283		-0.000175206	0.000166888	0.0870921
2	208641174	209940909	0.908443	0.000286396	5.67e-05	0.0891445
6	32900018	33863002	0.73422	0.000813601	7.07e-05	0.0892432
5	165642395	166432731	9.54249	3.68e-06	3.96e-05	0.0916871
7	5414602	6912527	0.695188	0.00018955	0.000175371	0.0917873
3	38080101	38723967		-6.56e-06	0.000160682	0.0932474
4	101898276	103387944	0.891824	0.00193646	7.66e-05	0.0934979
7	2480729	2930941	1.22346	0.000126305	4.25e-05	0.0938983
17	71829519	72740027	-0.791647	0.000507265	5.7e-05	0.0963779
13	41774489	43099692	-0.376129	0.00238385	5.05e-05	0.0963872
5	155290613	156628287	0.831293	0.000376149	5.98e-05	0.0967208
11	28742220	30056918	-1.72772	7.56e-05	4.62e-05	0.0971526
1	6134990	7245669	-2.94642	3.26e-05	4.72e-05	0.0972299
16	54673195	55505040		-8.38e-05	7.57e-05	0.0985632
18	62078305	63110788	0.876102	0.000251913	8.57e-05	0.0992233
10	102090924	104207799	1.40127	9.24e-05	9.78e-05	0.0996858
11	99614560	101156501	0.688154	0.000492676	0.000104108	0.0998279
3	29409589	30716602	-0.577649	0.000665024	0.000100403	0.0999477
2	184443166	185277576	0.96403	9.85e-05	7.88e-05	0.10075
9	4591655	5273194	-1.52288	0.00479141	1.12e-06	0.100872
7	106052873	107305328	-0.669123	0.000697615	3.89e-05	0.103111
4	154949091	156604003	0.58885	0.000773482	6.56e-05	0.10414
9	12780295	13797055	1.34544	0.000126953	6.11e-05	0.104529
2	218616633	219671910	1.04612	0.000654968	1.72e-05	0.104615
6	6246984	7328580	-1.51069	0.000148734	7.13e-05	0.105335
1	199580285	201070422	0.589856	0.0021835	2.48e-05	0.105809
11	63154309	66835194	0.420477	0.00187507	0.000159122	0.106287
4	78333798	79469226	1.26092	0.000328939	2.46e-05	0.106389
7	141109797	142655113	-0.67215	0.000274952	0.000109233	0.107487
22	49751512	50488153	1.5811	0.000913827	5.58e-06	0.108594
16	85146935	85663943	1.7661	0.00026807	1.66e-05	0.109882
5	172377031	173611384	0.986347	0.000673619	4.6e-05	0.110867
12	68657	665200	-1.01647	0.000165524	3.95e-05	0.111302
7	105427565	106052506	-6.71661	1.2e-05	1.88e-05	0.113089
10	56207098	56883966	1.86989	0.000386385	6.77e-06	0.113336
20	888523	1445821	-1.04397	0.000651663	2.42e-05	0.113605
8	1625732	2042364	2.20083	0.000363235	5.53e-06	0.114093
12	83143660	83854442	1.23646	0.00010656	4.08e-05	0.114897
13	108519987	109359792	0.92046	0.000485506	2.93e-05	0.115026
1	87654606	89447978	-0.667353	0.000491516	8.57e-05	0.11513
10	81882370	82378624	-0.84567	0.00106351	1.64e-05	0.117732
1	81058295	82883310	2.82593	5.42e-05	5.57e-05	0.118331
14	69356353	71131097	-0.696796	0.000423296	0.000100898	0.118431
1	183796618	185511423	-0.795396	0.000643305	4.54e-05	0.119071
15	69938058	70772135	-0.899177	0.000607406	3.35e-05	0.119108
10	30654528	31479103	-0.458583	0.00166602	4.37e-05	0.119352
12	97439589	99220284		-1.46e-05	0.000148246	0.120455
3	157312028	159272972		-6.61e-06	6.05e-05	0.120586
12	11687997	12530718	0.741057	0.000259755	8.07e-05	0.121012
10	104208761	106139081	0.886534	0.000268071	7.23e-05	0.121302
19	17944900	18506666	1.1109	0.000306303	2.76e-05	0.121663
19	759261	1089241	0.939962	0.000990494	9.53e-06	0.122195
20	56679960	57319010	-1.03346	0.000168165	5.99e-05	0.122586
1	55479967	56413577	-1.40641	0.000289641	2.29e-05	0.122658
7	150491851	151390799	7.67676	2.75e-06	0.000109608	0.123617
8	26681799	27404354	-1.44251	0.000218329	1.82e-05	0.123844
7	51675218	52274523	-2.61458	8.12e-05	1.36e-05	0.125504
2	177327202	178551958		-2.05e-05	0.000116597	0.128585
6	163277858	164003180	0.957577	0.000280269	6.66e-05	0.128967
18	906673	1940581	0.999999	0.000443908	2.73e-05	0.129471
4	180120693	181732608		-0.000200452	0.000207053	0.1308
17	820511	1480393	0.638291	0.000750399	3.24e-05	0.132182
2	239832097	240325991	0.684507	0.000235556	7.24e-05	0.132508
2	28597624	29484922	0.462055	0.00109729	9.81e-05	0.132571
1	43365565	44482312	1.88648	3.02e-05	9.74e-05	0.13297
19	5767585	6612779	1.01419	0.000158634	5.56e-05	0.133045
15	62737452	64335240	1.04826	0.00129656	1.08e-05	0.134276
12	1602652	2176046	-0.733118	0.000196637	8.32e-05	0.135904
13	78807836	80252742	1.36481	0.000115453	4.71e-05	0.136241
6	87140364	88532072	1.18285	0.000213027	3.21e-05	0.136409
20	53408035	54321635	1.06788	0.0002771	3.16e-05	0.136427
3	106332831	107729547	-0.679291	0.000587217	5.13e-05	0.136798
4	65562213	66598615	0.990474	0.000279921	2.8e-05	0.13691
6	50406575	51703012	0.944456	0.000134277	0.000131517	0.137096
11	37839347	40357803	0.993245	0.000349037	3.67e-05	0.137356
15	34971983	35941864	0.397741	0.000838928	5.92e-05	0.137861
4	148053679	150632409	-0.985805	0.000521601	3.18e-05	0.138739
9	136429816	136979539	-6.50207	5.47e-05	3.85e-06	0.140789
3	151905386	153054901		-4.64e-05	6.72e-05	0.141439
22	46513376	47106715	1.29625	0.000137238	3.94e-05	0.142679
1	7604831	9067142	-0.412435	0.00187731	7.47e-05	0.142844
15	31315570	32177326	0.60744	0.000643911	4.05e-05	0.143067
8	52157415	54115712	-0.649419	0.000986261	3.2e-05	0.143348
2	190797341	191870624	-0.778249	0.00031944	4.53e-05	0.144788
2	145303576	147252762	-1.02259	0.000272536	5.53e-05	0.14492
13	46493234	46866562	0.890034	0.000134602	2.77e-05	0.145465
11	114743956	115627217	0.805445	0.000173219	0.000115518	0.146791
20	34892880	35892530		-3.05e-05	0.000115869	0.147557
7	142655717	144274735	-2.09379	7.34e-05	2.66e-05	0.148215
18	47816777	48784027	-0.528359	0.000558289	5.78e-05	0.148306
8	87563878	89083319	1.29598	4.59e-05	0.000116837	0.148384
3	161524489	162065286	-1.30328	0.000292113	1.19e-05	0.149466
10	60375857	62558737		-2.59e-05	0.000103187	0.149941
9	22968789	24154728		-9.76e-05	5.87e-05	0.150028
15	94548924	95576904	0.598715	0.000800502	6.82e-05	0.150986
9	131430602	132891863	-3.28213	0.00077058	1.37e-06	0.15118
17	35731855	37341235	-1.90849	0.000213061	1.73e-05	0.151247
2	1683187	3003071		-0.000152735	0.000197474	0.152225
8	49038732	52156842	-0.712677	0.000464552	4.74e-05	0.153854
15	28326536	29617158	-1.67592	0.000282712	5.55e-06	0.155229
19	34068435	35331436	0.424969	0.00078609	9.1e-05	0.155624
9	135401721	136417159	0.633722	0.000670014	6.17e-05	0.15564
14	67991028	69355606	-0.616357	0.000933351	3.57e-05	0.155844
8	29277652	31947675	0.924794	0.000121563	0.000163196	0.156412
15	87693885	88032107	-1.37168	0.000212095	8.46e-06	0.157232
3	183762644	185262137	0.993735	0.000248412	5.44e-05	0.157813
19	157892	757412		-5.26e-05	0.000123817	0.158394
10	110311425	112559414	-0.62332	0.000819017	4.69e-05	0.159056
15	92165068	92667377	2.85466	7.56e-05	9.64e-06	0.160129
4	20084563	21292213		-1.44e-05	4.23e-05	0.16064
14	38486187	39370633	1.19937	0.00028581	1.59e-05	0.161347
3	73239448	75376291	0.813857	0.000276243	0.000100974	0.161418
10	124894909	125868860		-2.19e-06	0.000167302	0.161521
3	100591848	101808006	1.10222	0.00104432	6.3e-06	0.161987
14	56215477	56949485	-1.42619	0.000356048	1.18e-05	0.162544
2	5118816	6361343	0.873837	0.000749611	3.18e-05	0.164222
7	26302668	28038375	-0.522053	0.00112915	7.23e-05	0.165545
15	39519092	40382441	-1.57406	0.000225758	1.47e-05	0.165603
14	81787481	82459297	1.14869	0.000357912	1.41e-05	0.165918
18	32457437	33791804		-9.87e-05	9.63e-05	0.166529
2	143255262	145301314	0.484769	0.000786786	0.000128128	0.167451
14	65220775	66353557	-2.39155	5.15e-05	2.45e-05	0.168372
7	156815867	158029340		-1.24e-06	5e-05	0.169401
11	125984970	126772347	1.28244	4.95e-05	0.000136644	0.169822
19	50774581	51331589		-8.49e-05	5.53e-05	0.170226
12	54380016	56792337	0.817194	0.000163577	0.000248282	0.170343
1	244929262	246606531	-1.2088	0.000234774	5.82e-05	0.172862
8	4275286	4479596	0.748469	0.000300689	4.93e-05	0.172892
7	49131824	49821750		0.000394589	-1.34e-05	0.175563
15	74453873	75516403	-1.4976	2.18e-05	0.000103855	0.175576
11	40716823	42243196		-7.57e-05	8.29e-05	0.175775
7	28039590	28710596	0.809449	0.0008903	1.67e-05	0.175893
7	69808153	71204524	0.754223	0.000296572	0.00012306	0.17682
7	1493090	2479029	0.768937	0.000154803	0.000109957	0.177362
20	4053020	4701211	-0.86552	0.000300052	5.67e-05	0.177453
3	55733390	58063819	0.611873	0.000539627	7.04e-05	0.17786
4	158114105	160356254	0.658298	0.00038324	7.43e-05	0.178179
1	170375663	170914261	1.89372	8.79e-05	1.05e-05	0.179165
22	43187900	43645335	2.21716	9.89e-06	0.000123246	0.179682
8	66025862	67192642	-2.56217	0.000266073	3.08e-06	0.179754
11	106252171	107489662	0.717182	0.000321546	6.06e-05	0.180175
2	217184715	218615634	0.803763	0.00046829	4.46e-05	0.1805
2	101338644	102688272	-0.482502	0.00107636	4.91e-05	0.18162
9	76786297	78214833	0.778308	0.000458212	3.78e-05	0.182079
1	232950888	233750725	1.06807	0.000637873	1.24e-05	0.182461
5	39438575	40954879		0.0124717	-1.63e-05	0.183037
1	231321215	232382234	2.0312	3.9e-05	5.82e-05	0.185217
4	3613164	4263579		-5.01e-05	1.25e-05	0.185564
1	191433917	192444256	1.40918	0.00021657	1.28e-05	0.186107
17	66906217	68199133	3.8864	4.62e-05	1.43e-05	0.186407
21	35220001	36188046	-0.822933	0.000232134	7.29e-05	0.186444
17	9233113	9714549		0.000282751	-1.26e-05	0.188491
7	134307114	135464701	-2.05644	8.99e-05	2.29e-05	0.188654
4	189525752	190088167	1.14569	0.000303764	1.64e-05	0.189244
21	23270321	24695405	2.69886	5.48e-05	2.37e-05	0.189286
5	140644957	141640050	0.501877	0.00219387	2.07e-05	0.189521
2	200504209	201571624	0.5358	0.000479537	6.89e-05	0.189912
6	7329417	8791321	1.56001	0.000107704	4.72e-05	0.190386
2	180662102	181627195		-4.08e-05	6.25e-05	0.191295
4	47544012	48226267	0.841334	0.000459839	1.69e-05	0.193874
1	240563367	241178287	-2.1173	5.85e-05	3.36e-05	0.194294
4	121976226	123561869	1.02589	0.00192603	4.51e-06	0.194451
5	26849808	28303480		-9.76e-05	6.45e-05	0.194473
11	96849530	98703542	-0.736719	0.000293202	0.000116704	0.195508
18	3359237	3861997		0.000527086	-1.84e-06	0.195622
4	173761916	174832248	-1.17725	0.000518396	8.8e-06	0.195962
18	36365021	37682827	1.01322	0.000171353	3.9e-05	0.195977
11	18789820	20113591	1.02958	0.000831358	1.68e-05	0.198825
7	135466022	137137511	1.96352	2.74e-05	0.000140471	0.199666
16	15885866	16220858	1.7899	8.93e-05	2.55e-05	0.199843
20	52526840	53406846		-0.000138688	7.1e-05	0.20021
22	27295234	27653424	-1.02889	0.000382008	2.35e-05	0.200215
16	24309108	25589623	0.518099	0.000584887	0.000110674	0.200277
22	26123092	26735929	-0.750844	0.000462386	4.07e-05	0.202302
2	112924973	114846282	-0.547283	0.000709379	5.99e-05	0.203873
11	103491586	104871322	0.855038	0.000420367	2.48e-05	0.204925
7	155380353	156814410		-0.00031544	0.000132475	0.20517
16	7046430	7524343	-0.872905	0.000316404	5.5e-05	0.205484
17	14500054	14859339	1.5843	0.000355714	6.84e-06	0.207469
12	32082695	32645755	-4.4757	1.14e-05	2.13e-05	0.207615
4	66599449	68058793		-0.000170369	0.00015547	0.207777
19	10030690	11279257	1.05188	0.00149857	2e-05	0.208054
10	71052888	72479853	-0.89203	0.00032357	7.46e-05	0.208628
17	1481897	2613925	0.432525	0.00075069	6.88e-05	0.208667
4	80995881	81978151	3.33999	9.59e-06	3.63e-05	0.208979
21	24695869	25083563	-1.92444	0.000128987	6.87e-06	0.209014
8	78632893	79831888	-1.22389	0.000247506	1.1e-05	0.211098
2	50758657	51667413	2.3938	0.000101602	1.21e-05	0.211721
9	111138232	111997222	1.04111	0.000407206	1.85e-05	0.211883
14	52078316	52761693	1.2944	0.000120501	3.25e-05	0.21242
5	110821786	111962676	-0.456475	0.000550745	9.15e-05	0.212643
5	105887333	106800282	1.72127	4.93e-05	4.99e-05	0.215526
19	58532756	59118784	0.479993	0.000811171	3.43e-05	0.215845
1	82884721	83990906	2.4521	2.56e-05	4.76e-05	0.216231
16	10431221	11493266	-0.27823	0.00184564	0.000113191	0.216266
4	8055323	9408136		-8.9e-05	6.51e-05	0.216315
17	30879433	31989867	-1.82438	7.66e-05	4.95e-05	0.216403
4	14394902	15849986	1.42639	7.52e-05	6.18e-05	0.216553
3	76855676	77507524	-0.736635	0.000287883	3e-05	0.216834
10	115700005	117702645	-0.635593	0.000377484	6.43e-05	0.216987
12	120008093	121720040	-0.642691	0.000224611	9.26e-05	0.21876
18	56754050	57504565	1.08709	0.000176509	4.12e-05	0.219204
19	35333176	36045772	2.60866	3.03e-05	3.87e-05	0.219478
7	100606141	101730309	1.23704	0.000388002	1.44e-05	0.219647
5	13603883	14987807	0.856448	0.000266635	6.75e-05	0.220126
6	167178790	168548525	0.183375	0.00697334	7.09e-05	0.220187
13	78032193	78807439	3.22878	2.41e-05	1.56e-05	0.22031
12	118888731	119301273		-7.22e-06	4.87e-05	0.220421
13	29873521	31379027	1.14922	0.000472291	2.06e-05	0.221844
19	13906229	15549939	-0.415243	0.00173359	4.4e-05	0.222596
6	40345542	42105449	-0.660365	0.000403047	8.24e-05	0.222607
5	17162704	18048683		-3.21e-05	5.88e-06	0.223747
2	37008066	38882278	1.71834	0.000370716	1.43e-05	0.223945
15	37931874	38804104	1.1521	0.000186039	2.11e-05	0.224622
5	108633347	109231597	1.04877	6.5e-05	5.32e-05	0.224923
7	21712615	22811384	-0.854971	0.000319532	6.29e-05	0.225106
12	130861322	131407836		0.000207126	-1.02e-05	0.22559
11	133679758	134946382	-0.658219	0.000369746	0.000118131	0.225815
20	57320545	58295563	0.381456	0.00141996	9.82e-05	0.226227
5	18792568	19486153	-1.76377	9.97e-05	1.43e-05	0.226251
11	104872103	106251514	1.90807	4.23e-05	3.16e-05	0.226697
7	128555262	130074230	-1.19457	0.000344328	1.62e-05	0.227059
15	26186113	26675188	1.62422	8.06e-05	2.29e-05	0.227629
8	83727741	85093121	-1.22513	0.000117315	2.66e-05	0.228408
3	64475164	65337581		-4.94e-05	7.12e-05	0.22866
3	123200440	124677278	-0.987256	0.000104236	8.21e-05	0.229292
17	40232810	41769732	-0.470944	0.00200218	6.28e-05	0.229375
3	16662488	18454062	1.26987	0.000149238	3.17e-05	0.2301
3	134385789	137369181	-0.644116	0.000371716	9.45e-05	0.23046
7	68562932	69806895	1.81278	1.25e-05	0.000114872	0.230951
9	118570426	120030166	-0.648923	0.000584335	4.52e-05	0.231071
12	43982342	44922863	2.18063	0.000124179	5.01e-06	0.231815
20	46540587	48080850	-1.85416	0.000237554	1.49e-05	0.23187
6	101863563	102887537		-1.17e-05	6.56e-05	0.232356
3	190304172	190992002	-1.26508	0.000100507	2.58e-05	0.232629
14	92099719	93378838	-0.957745	0.000166875	6.66e-05	0.233117
1	17874843	18484945		-0.000263923	4.96e-05	0.233292
3	132117285	133128449	0.615498	0.000257669	8.39e-05	0.233889
8	21404381	22539316	1.54784	0.000314655	7.66e-06	0.234332
13	37029009	38290705	-1.46424	5.94e-05	7.09e-05	0.23487
18	39892281	42606024	-0.321201	0.000709149	0.000204984	0.235842
12	43074434	43982146	1.20654	0.000195437	1.6e-05	0.235952
19	18506815	19873269	0.574913	0.000696436	3.29e-05	0.236293
2	147255216	149268931	0.702106	0.000802252	2.53e-05	0.236378
7	40926906	42494824	-2.21433	0.00016438	1.21e-05	0.238054
16	5115228	5854496		-0.000142939	4.56e-05	0.238093
11	82847086	83575703	1.03922	0.000108636	2.56e-05	0.238483
5	20415799	21573200	-1.84289	5.18e-05	2.11e-05	0.238691
10	133356417	134858046		-0.000274431	0.000214255	0.239505
7	131857419	134306672	0.62367	0.000226056	0.000128258	0.240234
2	207722425	208639154	1.53388	6.95e-05	3.97e-05	0.241476
4	81979993	83012967	1.13635	0.000199144	2.03e-05	0.242358
5	24796795	26183141	0.648629	0.000240246	7.6e-05	0.244438
13	54681363	56433642	-1.25569	6.76e-05	5.38e-05	0.244693
12	83856540	85014953		-2.61e-05	5.74e-05	0.245209
9	133642918	134639655	0.578021	0.000291218	7.68e-05	0.245254
2	165202539	167120956	-0.713279	0.000366377	9.19e-05	0.245606
9	88869630	89948499		-6.02e-05	4.94e-05	0.245975
13	82580994	84132765		-0.000100057	3.42e-05	0.245983
20	13201177	13666198	-1.22368	0.000133525	2.18e-05	0.246011
2	195117932	197307918	-0.723679	0.000411471	4.24e-05	0.246059
2	131466136	133030349	-1.87953	0.000133626	7.71e-06	0.247256
20	54321811	55431836	0.608816	0.000463655	6.12e-05	0.248955
3	143495679	145663879	4.49882	7.39e-06	5.81e-05	0.249424
7	38160558	39534540		-0.00013793	0.000193092	0.250105
16	4690187	5114499	0.86762	0.000252971	2.84e-05	0.250937
14	104761778	105440784	-2.44673	1.42e-05	4.06e-05	0.251557
22	39304509	40092866	-0.472557	0.00240753	2.71e-05	0.251993
15	43474655	44988610	-1.02114	5.62e-05	5.56e-05	0.252868
9	28253887	29622939	1.55671	5.96e-05	6.53e-05	0.254607
8	125248576	126268046	4.02773	0.000101608	3.5e-06	0.254623
13	109359834	110338482		-7.48e-05	2.57e-05	0.254693
6	22052425	23495209	2.31299	0.000138512	1.6e-05	0.254694
8	132359241	133454722	2.53582	2.39e-05	3.94e-05	0.255013
11	91677374	92626428	0.922106	0.000161394	2.73e-05	0.255175
11	132386834	133679495	0.491065	0.000513359	0.000141763	0.256435
3	121336367	122692039	-0.917993	0.000431524	1.89e-05	0.258287
12	67039600	67817612	-0.685381	0.000198941	6.64e-05	0.259743
1	61258378	62107806	0.539681	0.000650101	3.57e-05	0.260454
6	108325624	110654066		-7.28e-05	0.000194584	0.261117
22	34983275	35862655	-1.3113	0.00011292	3.75e-05	0.261557
6	56104522	57082026	1.76076	8.51e-05	1.5e-05	0.261741
18	51059850	51952586	0.680583	0.000196306	4.65e-05	0.261997
12	51582188	52913730	1.78124	0.000129973	1.7e-05	0.26203
4	177974062	178758792	1.25259	9.22e-05	3.79e-05	0.263031
7	71205507	71873571	1.49898	0.000184056	6.95e-06	0.264028
10	13719970	14411956	-0.462889	0.000511197	7.36e-05	0.264385
2	25486770	26894217	1.18019	0.000109808	5.12e-05	0.264471
15	38805185	39518563	1.08045	0.000660035	6.84e-06	0.264609
13	89059635	90177618	1.38222	3.64e-05	3.79e-05	0.264751
16	80184495	81209234	-1.20085	0.000221326	4.88e-05	0.265537
1	106642705	107432265	3.03786	1.21e-05	3.33e-05	0.266074
8	6352358	7793703		-0.000243969	2.4e-05	0.266258
1	58536417	59306823	1.63562	0.000279533	7.33e-06	0.266346
21	47491975	48119635	1.33572	5.41e-05	3.59e-05	0.267011
14	97571437	98987472	-0.761216	0.000680656	2.14e-05	0.268806
2	156568806	158165818	0.682897	0.000149821	0.000118345	0.268967
10	29962511	30653567		-0.000178314	6.84e-05	0.269224
2	163359084	165200324		-0.000162925	7.92e-05	0.269246
11	89441680	91115475	1.41678	6.37e-05	3.74e-05	0.269435
2	98791433	100195879	0.672032	0.00012427	0.000101469	0.271842
7	126517818	127905983	2.1944	1.52e-05	0.0001	0.272752
5	11170703	13603734	0.743525	0.000312208	5.97e-05	0.273953
6	49494933	50406476		-4.33e-05	3.54e-05	0.275918
10	6318458	7639684	-0.821581	0.000254387	7.63e-05	0.276448
8	128543956	129297518	-0.963276	0.00147975	4e-06	0.276719
13	94563601	95540024	-0.884312	0.000329836	2.24e-05	0.276988
4	170678993	172735897		-6.09e-05	4.45e-05	0.277239
14	63166807	63890839		-7.42e-05	1.44e-05	0.277809
3	21523116	22102707	0.352622	0.00108229	9.62e-05	0.277878
5	72420784	73507955	1.50988	0.000346517	1.02e-05	0.278257
16	88439429	88964934	0.882439	0.000198908	4.02e-05	0.279074
9	12274774	12778224		-9.03e-05	6.43e-05	0.279521
1	3679775	4749076	-0.822009	0.000136398	0.000126221	0.279869
12	3559429	4693778	-1.91141	0.000650284	4.45e-06	0.279883
2	138620371	139412389		-0.000108982	3.77e-05	0.280053
7	109587777	111447153	-0.829045	0.00015759	5.99e-05	0.280138
3	65340365	66169323	0.709015	0.000262478	4.73e-05	0.280138
18	66404118	67569547		-9.13e-05	2.36e-05	0.280824
18	57505073	58816387		-6.25e-05	8.42e-05	0.280882
5	115829425	117003674	-3.07715	3.46e-05	2.37e-05	0.281411
15	76397390	77910873	-0.418003	0.000713496	0.000112186	0.281853
12	102961450	104011319	0.805535	0.000241965	2.95e-05	0.281931
8	11838355	12975295		-2.22e-05	3.29e-05	0.281954
4	106482185	108468632	1.15708	0.000145549	3.27e-05	0.282136
6	123890282	125333797	0.465928	0.00044042	9.02e-05	0.282834
7	91174778	93339775	0.812462	0.000319539	3.21e-05	0.283104
8	118623844	120216957	0.450269	0.000752757	5.72e-05	0.28477
1	107432576	109075191	0.651097	0.00047926	4.66e-05	0.285594
12	76060283	77098899	1.44633	2.36e-05	9.47e-05	0.285744
16	5855169	6264138		-9.5e-05	0.000150819	0.286761
10	12799286	13718384		-6.94e-05	3.53e-05	0.287421
3	33012981	33986974		-3.08e-05	7.13e-05	0.287906
4	85081980	87980070	0.833438	0.000360651	4.23e-05	0.288817
9	105744075	106487777	2.22038	4.34e-05	1.74e-05	0.289306
16	56908045	57663112	0.803431	0.000714231	1.76e-05	0.28977
3	179366819	181426554		-0.000285286	0.000100993	0.2905
1	172648956	175384090	0.42297	0.000748642	8.79e-05	0.290828
5	90504842	93602613		-6.55e-05	0.00010387	0.291234
8	97320605	98867870		0.000115097	-9.19e-07	0.291275
11	101158517	101892922		-3.48e-05	3.1e-05	0.291872
6	146665424	148179283		-7.68e-05	7.58e-05	0.292312
1	157154324	158867538	-2.0037	0.000851055	3.01e-06	0.292514
5	123238611	123797013		-6.85e-05	1.83e-05	0.292616
4	139553359	140546206	1.35797	0.000132641	1.57e-05	0.292924
22	26736812	27294543	-0.540346	0.000548203	5.27e-05	0.293057
7	107306421	108375939	2.04104	0.000103661	1.29e-05	0.293496
12	2886946	3558488	0.904336	0.000358811	1.48e-05	0.294157
3	30717661	31720982	1.18076	4.78e-05	6.41e-05	0.294292
19	1090803	1920712	0.323864	0.00278183	4e-05	0.294385
13	102299498	103339911	1.3464	0.000132931	2.38e-05	0.294444
1	234209087	235772624	0.538735	0.000627455	5.36e-05	0.295145
4	686563	1422863	-0.716635	0.000186171	3.34e-05	0.295162
11	83576460	84208616	-2.3188	0.000104052	5.62e-06	0.29558
16	17335780	18062164		-6.53e-05	0.000118389	0.29561
5	9084701	10533767		-0.00024612	0.000130642	0.295671
2	102688495	103262415		0.00219538	-1.29e-06	0.295786
19	41843461	43954915	-0.718498	0.00010143	8.03e-05	0.296173
11	101894471	102668702	0.643936	0.000342825	3.59e-05	0.296254
5	111963025	112396750	2.49839	7.3e-05	4.15e-06	0.296877
16	86222417	86745679	0.720805	0.000352134	6.47e-05	0.297493
9	124871322	125542861		-0.000142564	1.17e-05	0.299905
1	94452062	95199048	1.53015	0.000114056	1.85e-05	0.300026
9	81863722	82348771	-1.54856	2.5e-05	4.38e-05	0.300146
7	154964316	155379409		-0.000219156	1.48e-05	0.300205
15	79261077	79991408		-9.36e-05	1.23e-05	0.300579
2	172088943	173586201	1.82795	0.0005674	3.85e-06	0.301376
4	109980374	112204254	0.551587	0.000273901	0.000104747	0.301523
16	82482458	83078581	0.351393	0.00140777	8.12e-05	0.301649
19	1922476	2815372	-0.394282	0.000537161	0.000106312	0.301762
14	98989483	99980087	0.600058	0.000329084	5.96e-05	0.301952
3	4430848	5564422	0.925706	0.000182906	5.67e-05	0.302197
1	144998563	147347713		-4.61e-05	3.08e-05	0.302455
8	35314837	37375458	-4.30101	1.18e-05	1.63e-05	0.302575
10	95949432	97984754	0.994768	0.000367802	2.2e-05	0.304856
16	61993462	63395786		-2.95e-05	0.00011738	0.30521
13	25640695	27282973		-0.000121455	5.98e-05	0.305572
2	6363082	7322437	-0.980458	0.000120723	6.64e-05	0.307404
11	111985737	113103996	0.754938	0.00027929	2.67e-05	0.309724
1	2321099	3065568	0.995788	0.000114813	3.54e-05	0.309984
8	59570176	61809929	-0.376054	0.000537929	8.86e-05	0.310368
12	63910665	65383507	0.533475	0.000378925	3.42e-05	0.311427
8	121770585	123545992	0.616709	0.000579443	2.99e-05	0.31159
8	134567348	135269827	1.68553	0.00016332	1.01e-05	0.311636
6	164006012	165242243		-2.46e-05	7.76e-05	0.312741
13	36043978	37027089	0.574811	0.000328231	4.74e-05	0.31276
3	164820183	167116849	-1.08294	0.000114134	4.26e-05	0.313381
1	194000953	194733444	-2.08073	0.000114975	4.16e-06	0.313938
10	122807254	123853223	0.994039	8.83e-05	6.91e-05	0.314628
14	77332408	78421884	-0.385871	0.000560326	8.75e-05	0.315103
11	110702636	111981853	1.42943	0.00011265	1.81e-05	0.317227
10	65735028	66980708	1.8061	0.000173588	6.69e-06	0.318228
18	48784953	50151479	2.15869	0.000187706	7.32e-06	0.318237
17	6572170	6975193		-0.000158898	5.69e-06	0.318811
5	157199547	158491655	-0.575687	0.000799437	2.43e-05	0.319237
2	7323039	8980346	-0.936639	0.000124119	0.00010198	0.319493
9	7232510	7757891		-5.74e-05	5.21e-05	0.319551
1	151832901	152535021	3.17744	1.16e-05	1.72e-05	0.319933
17	76446689	77093768	1.39929	0.000513815	4.98e-06	0.320035
22	49522184	49751418		-0.000226887	2.48e-06	0.320117
18	22746547	24088696	0.966081	0.00012674	5.57e-05	0.320392
20	18896895	19707457		-2.73e-05	4.82e-05	0.322086
14	101244293	102339561		-0.000172686	0.000108073	0.322121
17	2616352	3425788		-3.47e-05	4.68e-05	0.322977
16	3961770	4689471	0.476534	0.00054212	4.39e-05	0.323214
8	5147734	5781592	0.821164	0.000365135	2.34e-05	0.323218
10	125919795	126739513	0.494493	0.000831446	2.55e-05	0.323253
9	93442205	94163515	0.496421	0.000529962	3.53e-05	0.325347
17	20679485	21284673	1.14839	3.83e-05	4.37e-05	0.32665
13	106442608	107785431	-0.257538	0.00074406	0.000184929	0.327094
3	133129272	134383242		-5.99e-05	4.59e-05	0.327197
12	31067490	32081072		-9.01e-05	3.22e-05	0.327323
7	12689322	13674908	0.614845	0.000180429	7.78e-05	0.329216
1	180568720	181311800		-1.35e-06	2.5e-05	0.329424
1	53117066	54197141	5.27301	0.000132493	1.22e-06	0.330395
2	86562902	89135764		-6.4e-05	7.72e-05	0.330426
15	93591893	93908402	3.42982	4.7e-05	6.77e-06	0.331727
10	92682369	94196248	-3.74656	8.23e-06	4.69e-05	0.331728
2	100197638	101338509		-0.000104343	9.61e-05	0.332354
7	77102731	77953248		-7.99e-05	1.48e-05	0.332357
4	166611193	167643023		-8.63e-05	4.43e-05	0.333132
14	66354477	67990648	0.930249	0.000141408	5.72e-05	0.334567
1	57585980	58535140	0.668383	0.000146191	8.12e-05	0.336465
2	71704844	73172972	2.2188	6.93e-05	1.58e-05	0.336546
2	221445953	222985126	-0.434261	0.000197706	0.00019477	0.336927
11	108496357	110701645		-1.69e-06	8.53e-05	0.337366
10	100241204	102089663	-0.237181	0.00227856	5.32e-05	0.338682
21	46741287	47491264		0.000487767	-1.58e-06	0.340164
2	216449570	217184275	-8.71254	4.4e-05	1.19e-06	0.341023
9	83455867	84388566	-0.764753	0.000183518	3.9e-05	0.341397
11	121661507	123289851		-0.00020163	6.34e-05	0.342154
11	4746391	5529152		-3.01e-06	2.52e-05	0.342218
2	44049120	45194289	-0.87185	0.000102525	0.00011756	0.343721
1	20765245	22634131	-0.664778	0.000442476	4.31e-05	0.343849
17	44863413	45874715	1.30858	3.4e-05	8.41e-05	0.344065
13	70643712	71095217		-0.000153786	3.89e-05	0.344101
12	101857796	102961329	-1.98024	2.2e-05	3.67e-05	0.344161
7	7680697	8475147	0.945969	0.000157629	4.46e-05	0.344633
10	80874523	81881954	-0.295261	0.00202251	5.13e-05	0.344638
9	89949778	90198251	-0.949294	0.000255405	7.12e-06	0.344694
1	30792984	32042421		-0.000127335	3.64e-05	0.344903
16	16222763	17334499	2.77488	3.7e-05	1.64e-05	0.345274
1	46897698	47999344		-7.83e-05	1.27e-05	0.34625
2	212845994	215005050	0.84641	0.000261708	4.31e-05	0.346674
7	42495555	44971837	-0.348559	0.000514707	0.000115295	0.347349
2	201572564	202829668	-0.727292	0.00021018	3.55e-05	0.347528
11	126772905	127715860	0.979023	6.14e-05	9.12e-05	0.347781
3	109962369	111416310	11.112	0.000137385	1.89e-07	0.348037
12	105817813	106155478		-5.06e-05	3.14e-06	0.348083
15	100078196	100456641		-9.18e-05	4.44e-05	0.348153
5	150395351	150917796	0.804257	0.000177226	3.51e-05	0.348223
4	112204259	114902479	-0.468549	0.000228011	0.000179372	0.348235
20	11534488	12153352	-2.48536	9.67e-06	4.54e-05	0.348302
22	24375019	25416292	1.1938	6.23e-05	4.56e-05	0.348443
10	31479422	33656047	0.737452	0.000493331	2.92e-05	0.34894
15	55470187	55877891	4.25103	7.92e-06	9.2e-06	0.349184
1	205459511	206705609	-1.01273	9.25e-05	3.6e-05	0.349359
14	84087979	85035235		-5.62e-05	1.63e-05	0.349786
20	49387520	49945761	0.592083	0.000260267	3.16e-05	0.350713
11	3661873	4745931	1.05197	7.19e-05	5.87e-05	0.351308
12	13362818	14658341	-0.466991	0.000319342	9e-05	0.353108
14	39370726	40336296	0.682423	0.000153892	3.73e-05	0.354418
10	27668052	28734655	-1.57645	6.92e-05	2.54e-05	0.354892
1	217577346	218860068	0.630898	0.000504845	2.59e-05	0.355511
19	39757926	41440863	0.30068	0.000612088	0.000126829	0.355982
3	187220777	188201380	0.29041	0.0010754	6.8e-05	0.356062
20	51885269	52525657	-0.371177	0.000268858	9.98e-05	0.359193
14	49004194	49955015	-2.12294	2.95e-05	1.98e-05	0.359406
5	19487359	20414139		-1.77e-05	3.87e-05	0.360372
1	116884519	118837474		-6.24e-05	1.62e-05	0.360818
17	75476450	75842792		0.000341239	-6.2e-06	0.361061
7	82758644	83959105	3.22188	1.31e-05	3.19e-05	0.361436
16	49007408	50694011	0.221215	0.00907342	5.85e-05	0.361546
13	28284459	28876214		-2.69e-05	3.87e-05	0.361944
17	70148198	70947580	1.58892	0.000117792	2.14e-05	0.36258
12	5878686	6879279	0.6815	0.00101577	1.09e-05	0.363067
12	115329869	117087376		0.000522889	-1.45e-05	0.363159
5	142230949	144583138	0.427013	0.000246412	0.000198286	0.36326
21	37305159	37868817	0.953895	0.000284513	9.45e-06	0.363431
4	87980748	89236855	0.746933	0.000198485	4.5e-05	0.363882
3	1129028	1527748		-7.04e-07	2.25e-05	0.364186
16	78710328	79368760		0.000640332	-3.37e-06	0.364485
19	3304779	4347573	-0.395666	0.000518525	9.59e-05	0.365568
5	104543131	105885913		-0.000116472	7.89e-05	0.367805
6	11235682	12183952	-0.551238	0.00043601	3.53e-05	0.368533
21	41260363	41705756	-2.65284	0.000163881	2.77e-06	0.368651
14	75747258	76583135	-0.645414	0.000415939	1.82e-05	0.369481
5	6859297	7852978		-0.000108815	5.83e-05	0.370246
6	82387920	83904869	2.45076	2.02e-05	3.34e-05	0.370331
15	65104668	66358474	0.727727	0.000249339	1.75e-05	0.370352
13	66200191	67713633	0.871429	0.000140923	3.62e-05	0.370529
6	123105676	123889346		-3.63e-05	2.77e-05	0.371168
6	139533572	142036032	-0.345481	0.000390393	0.000120021	0.371276
7	9223762	9893744	-0.547374	0.000363815	2.85e-05	0.371873
9	75519251	76785168	-0.646572	0.000205104	3.35e-05	0.372137
10	117705146	118416795	-1.74014	0.000249938	3.65e-06	0.372499
17	4652156	5573766		-4.17e-05	3.04e-05	0.372836
15	87114392	87693557	0.79713	0.000256949	1.84e-05	0.372916
8	17581106	18670645		0.000514294	-1.37e-05	0.373267
12	78400884	78925445		-2.47e-05	1.98e-05	0.373751
17	77094717	77468875	1.48966	0.000120908	1.68e-05	0.373912
7	68126378	68561421		4.38e-05	-1.48e-06	0.37394
10	62558842	64263322	-0.28543	0.000393748	0.000155245	0.37452
21	45603905	46174491	0.279325	0.00291272	1.11e-05	0.374728
10	132966372	133355925	1.49028	5.61e-05	2.51e-05	0.374784
22	44820796	45443845		-8.96e-05	3.45e-05	0.374889
20	49948016	50633472	0.944943	7.97e-05	5.66e-05	0.376329
15	91226586	91745246	-1.53751	0.000251711	5.48e-06	0.376967
18	18527782	21622994	0.220264	0.000581686	0.000316037	0.377029
2	234699366	235626316	0.327564	0.00110492	7.66e-05	0.377584
5	161688913	162741298		-5.07e-05	2.21e-06	0.378029
9	120030269	121008844	-0.486399	0.000395057	5.97e-05	0.3786
3	88725754	94202010		-2.65e-05	2.16e-05	0.378702
18	35073616	35837704	1.04286	5.99e-05	4.07e-05	0.378957
4	156604173	158112985	-0.524887	0.000544938	3.21e-05	0.379029
4	176199091	177290105	-0.333657	0.000303682	9.45e-05	0.379182
12	14659441	16423287		0.000667033	-3.38e-06	0.379333
4	83017789	83994716	0.857688	0.000243588	1.6e-05	0.379495
5	18050107	18791978	1.77357	8.03e-05	9.43e-06	0.379919
8	112612842	114393054	-1.21702	5.33e-05	3.2e-05	0.380687
10	134858720	135524335	5.88021	1.09e-05	5.24e-06	0.38112
1	194734415	195155161	-0.722157	8.24e-05	2.95e-05	0.381196
6	36611164	38686222	0.553563	0.000517315	6.4e-05	0.381705
14	96251418	97570260	0.632175	0.00116923	1.19e-05	0.382026
9	122258577	124870612	0.397802	0.000238954	0.000182046	0.382757
4	7136158	8054472	0.699928	0.000194497	8.26e-05	0.38291
8	95810772	96533604	-0.843527	0.00020855	1.89e-05	0.383465
12	113030227	113877766	0.760387	0.000492685	7.83e-06	0.383807
3	156005905	157311596	0.938141	0.0002354	1.82e-05	0.384012
12	25992543	27529660	-0.985162	6.35e-05	9.25e-05	0.384413
2	127374341	129310292	0.30474	0.00108117	7.28e-05	0.38475
18	72521276	73897594	-4.80748	3.36e-06	8.76e-05	0.385985
8	24457122	25461315		0.000566606	-2.37e-06	0.38632
13	101394726	102299385	1.71922	3.78e-05	3.55e-05	0.386545
8	32449533	33980486		-0.000118302	3.47e-05	0.386687
3	5565384	6421659		-0.000240748	2.66e-05	0.38724
3	14816745	16661587		-6.17e-05	5.06e-05	0.387253
9	82349606	83041982	0.47974	0.000230517	8.17e-05	0.38777
18	10465005	11028008		0.000665398	-3.18e-06	0.38805
22	43646241	44317084		-8.66e-05	2.09e-05	0.388416
21	42545250	43342046	0.519131	0.000369097	6.99e-05	0.388462
19	46433891	47333204	0.434771	0.000693485	4.53e-05	0.389328
16	83078959	83971446	-1.76276	2.72e-05	0.000143887	0.389551
10	67546331	68429563	1.02105	8.53e-05	4.4e-05	0.390093
16	11612436	12151685	-0.683429	0.00130384	8.28e-06	0.390117
5	77203718	79068089	1.49916	5.82e-05	4.62e-05	0.391266
17	64434524	65013985	-3.00688	2.35e-05	1.61e-05	0.391311
1	96150318	97457893	0.750771	9.46e-05	6.45e-05	0.392394
16	64716851	65538017	0.548497	0.000211132	8e-05	0.393109
11	13134600	14934686	-0.494266	0.00039843	4.72e-05	0.39368
11	81654617	82844918	-0.326471	0.000219138	0.000140037	0.395331
9	26317973	27335346	-0.497847	0.000363815	4.72e-05	0.396347
13	56434161	58247964		-3.52e-05	1.84e-05	0.396365
10	131195759	132251820		-6.01e-05	4.32e-05	0.396412
9	36714252	37678932	0.830175	0.00022609	2.28e-05	0.398464
17	48027688	48832008	1.15069	5.54e-05	5.84e-05	0.40027
13	24477971	25210959		3.14e-05	-1.95e-05	0.400864
21	46174981	46740019		-0.000176104	2.9e-05	0.400985
6	148180191	148917941	6.10328	3.23e-06	3.78e-05	0.401019
8	8736386	10117293	-0.849551	0.000304219	2.35e-05	0.403293
6	53405127	54291407		-0.000122666	6.52e-05	0.403569
4	83998014	85080933	-0.359662	0.000325211	7.23e-05	0.404091
9	87813612	88867151	-0.630064	0.000298344	3.19e-05	0.404637
4	45188855	47543891	0.886559	0.000106152	4.78e-05	0.404642
12	57535266	58748272	-0.966817	0.000513795	3.74e-06	0.404776
6	166193932	167177733	0.478147	0.000350888	6.86e-05	0.406639
20	48658113	49385779		0.000931619	-3.12e-06	0.406937
10	45247418	46769302	1.32471	0.000127664	1.05e-05	0.407271
3	26393305	27606695		-9.6e-05	2.43e-05	0.407763
2	139413312	140902261	3.65136	7.25e-06	4.56e-05	0.407788
7	151391044	152409155		-6.99e-05	7.15e-07	0.408082
3	7991981	9194649		-9.28e-05	6.25e-05	0.408369
11	71842976	74158869	0.357912	0.000893092	3.76e-05	0.408657
15	23292175	24320772	-0.716649	9.44e-05	5.31e-05	0.408905
5	174468624	176128648	0.407774	0.000660322	6.31e-05	0.408946
5	4223577	5137474	0.300317	0.000843639	5.21e-05	0.409372
19	56898853	57950377	-0.484542	0.00027911	7.86e-05	0.409546
7	46667873	47279128	0.723617	0.000442801	9.95e-06	0.409618
3	10526803	11220278	0.571549	0.000361488	2.96e-05	0.409891
20	17906490	18896415		-8.43e-05	4.66e-05	0.410638
9	73399750	73916072		-6.71e-06	1.78e-05	0.411057
4	37887735	38974458	0.227094	0.0013895	0.000140143	0.41142
1	71822765	74326378	0.513478	0.000218665	8.79e-05	0.411892
3	18886158	20752492	0.471071	0.000491417	5.17e-05	0.41219
18	28037840	28560707		-4.45e-05	9.89e-06	0.412662
19	47333497	48509893	0.305029	0.000576352	6.53e-05	0.412947
16	65538484	68429077	-0.669274	0.000311549	8.52e-05	0.41372
1	147348339	151830844		0.00148261	-2.64e-06	0.414293
8	22539641	23548146	-0.718681	0.000125713	6.84e-05	0.414337
8	130380171	130812339		0.000397487	-1.59e-05	0.414725
10	97985690	99554180	1.1232	0.000560057	6.48e-06	0.415228
5	37889231	39438373	-0.578399	0.000267875	7.25e-05	0.415603
10	55334740	56204677	2.14802	9.5e-05	6.05e-06	0.415638
13	67714255	69561090	0.49793	0.000156173	9.46e-05	0.415667
14	63897095	65218457	-1.33683	0.000216558	5.85e-06	0.415768
5	3601924	4222111		-8.2e-05	-8.18e-06	0.418645
14	26135167	26679549		-0.00021402	2.57e-05	0.418836
5	58834852	60880207	-1.49026	7.46e-05	2.44e-05	0.419297
13	49987663	51254196	-0.387763	0.00062006	3.53e-05	0.419375
1	25305783	26976424	-0.493675	0.000491881	3.5e-05	0.419383
16	26944850	27445360		-0.000181835	5.4e-05	0.419844
15	25107905	25750941		-9.53e-05	1.56e-05	0.42115
12	114883085	115326972		-0.000114421	-3.37e-06	0.421759
13	80257200	82580321	0.59443	0.000358891	3.85e-05	0.422061
10	79742617	80874092	-0.72761	0.000164157	5.34e-05	0.422339
11	9069046	10370675		0.000432996	-4.92e-06	0.422851
11	113105405	113958177	0.270568	0.000329601	0.000190921	0.42286
7	146023023	147204086		-0.000154148	5.14e-05	0.423307
18	37683967	38766853		-4.65e-05	0.000199429	0.424712
14	41615331	43065019	1.56974	0.000126824	8.25e-06	0.425283
3	195855401	196414159	-0.345359	0.000793653	2.98e-05	0.425588
20	23568495	24053655	-0.675953	8.75e-05	3.61e-05	0.42648
6	142036912	143719278	0.482664	0.000212521	7.69e-05	0.426777
6	150299299	151097980	1.62973	6.71e-05	2.4e-05	0.426892
1	17176635	17872659		0.000155551	-6.44e-06	0.427044
6	68546995	69295414		-7.1e-06	3.97e-05	0.427481
6	162300151	163277414		-5.18e-05	9.36e-05	0.429877
1	246991094	247838628		5e-05	-8.12e-06	0.431748
2	158173710	159574883		-5.73e-05	2.49e-05	0.432069
15	33793179	34273308	6.21512	2.89e-05	2.49e-06	0.43238
14	23607866	24904154	0.294334	0.000688403	9.14e-05	0.432408
10	73614288	75696752	1.09422	0.000512161	5.12e-06	0.432602
1	158870085	160648549	-0.318949	0.000731474	8.34e-05	0.433524
6	136186368	137811295		0.000656716	-2.26e-06	0.434817
10	20132516	21243558		-1.13e-05	2.8e-05	0.435371
15	36968291	37930544		-1.37e-05	2.19e-05	0.435742
4	57420107	58696072	-0.590729	0.00011275	0.000110577	0.435895
1	154547292	156334116	-0.175174	0.00313582	4.85e-05	0.436557
9	83043376	83455568	-1.0691	4.39e-05	2.57e-05	0.437552
4	100323029	101897750	-0.503175	0.000364066	6.7e-05	0.438087
6	826312	1582647		0.000683953	-2.2e-05	0.438937
7	19978609	21712233	-0.330529	0.000577804	0.000101532	0.439826
2	210838781	212377672	0.433434	0.000216379	0.000107868	0.440043
3	58067795	58700675		-6.01e-05	3.3e-05	0.440209
5	137950183	140644484	-0.628449	0.000190001	7.34e-05	0.440826
1	65010679	66773349	0.477764	0.000461114	4.99e-05	0.441705
1	201070740	201365889		-4.4e-05	8.54e-06	0.441903
11	68521072	69508567	-0.785885	0.000221432	3.07e-05	0.44329
14	102341650	104759919	-0.476314	0.000852727	2.68e-05	0.443609
5	130376936	131873073		0.00364576	-2.37e-06	0.44368
13	93918533	94562549		0.000214273	-4.58e-06	0.445035
3	11221721	12858028	0.49216	0.00057892	2.65e-05	0.445285
2	29988753	31009977	1.33648	4.84e-05	4.08e-05	0.445935
10	16444693	17591626		0.000474055	-1.03e-06	0.446284
3	103025715	103698105		-4.21e-05	4.41e-06	0.44633
11	76432156	77903706	0.320843	0.000295821	8.38e-05	0.44679
9	86181461	87571563	0.609511	0.000321079	2.86e-05	0.447007
3	2769392	3364279		-0.000196931	1.73e-05	0.448048
2	125741434	127372889		-0.000114253	2.03e-05	0.448368
2	42088016	42947335	0.638613	0.00010469	6.14e-05	0.450177
11	5532222	6010718	-0.808317	0.000274237	1.08e-05	0.450187
6	116130983	117566682	0.515169	0.000181482	5.2e-05	0.4518
1	182294372	183796074	0.430497	0.000239936	7.79e-05	0.451944
3	137370076	138662229		-4.38e-05	1.5e-05	0.453122
10	29175101	29961838	0.865756	6.8e-05	7e-05	0.453379
18	61441801	62075853		0.000316477	-8.16e-06	0.453387
12	32645848	33435901	-0.796115	9.07e-05	2.92e-05	0.453562
3	108636466	109961316		0.0002464	-7.29e-06	0.454041
2	222985611	224002780		-6.8e-05	3.7e-05	0.454298
6	73171594	75064563	-1.17548	0.000338574	7.67e-06	0.455339
13	72959394	73795534	0.482252	0.000562405	1.54e-05	0.455925
8	79832211	80654655		-1.74e-05	1.23e-05	0.456868
1	195155293	195995510		-5.95e-05	6.38e-06	0.456972
9	20324848	21549638	4.33168	7.23e-06	2.06e-05	0.457216
13	27283115	28283059	0.667458	0.000294315	2.59e-05	0.457239
5	156629754	157197141	-1.72695	5.78e-05	1.11e-05	0.457318
14	94421488	95347359		-5.31e-05	-5.86e-06	0.45747
10	78642246	79740262	-0.361074	0.000832975	3.2e-05	0.45842
20	5305400	6636139	-0.553655	0.000809792	2.04e-05	0.459147
15	53767876	54336662		-4.51e-05	3.49e-05	0.459175
15	46294385	47000090		-0.00010741	2.78e-05	0.459219
12	104012667	105816376	-0.878048	0.000203624	3.76e-05	0.459299
4	165820093	166609852		0.000451755	-1.17e-05	0.45931
3	174275336	175049294		-6.97e-05	9.42e-05	0.459666
1	189758772	190107648	2.10655	1.19e-05	1.58e-05	0.460793
14	76583775	77332160		-0.000117047	-5.47e-06	0.461213
5	164947504	165638940		-2.9e-05	2.02e-05	0.461315
17	10573457	11667346	-0.993999	0.000136017	3.05e-05	0.461418
15	88032736	88742960		-0.000147455	2.14e-05	0.461923
12	27529712	29111136		0.000615561	-1.75e-06	0.461995
5	167761922	169124478	-0.964149	7.86e-05	7.19e-05	0.462328
4	43963518	45187835		-4.57e-06	3.89e-05	0.463789
1	54197688	55012825		-0.00012512	1.58e-05	0.464106
6	157402041	158192951	0.450703	0.000323707	3.23e-05	0.464312
2	232791948	233964632		-0.000194652	0.000129175	0.464665
7	13675094	14941781		-0.000187006	7.91e-05	0.466152
1	105193022	106641877	4.28372	0.000173054	6.83e-07	0.46823
11	11361458	12018942	-0.512934	0.000154462	8.43e-05	0.468384
3	69205190	70288126		0.000390592	-1.92e-05	0.469021
4	68059850	68455531		-2.44e-05	2.04e-05	0.469972
2	198141746	200498970	-0.256263	0.00190052	3.68e-05	0.470022
16	2294890	3960458	-0.651451	0.000592799	2.14e-05	0.470084
12	29111480	30354932	-2.75455	0.000105421	3.69e-06	0.470915
5	65083209	65909616	-0.688676	0.000545809	8.53e-06	0.471846
1	23085227	24527501		3.6e-05	-1.16e-05	0.472444
7	85571372	86341446	0.637689	5.01e-05	4.63e-05	0.472772
4	145024452	148047972		0.000684986	-3.24e-06	0.472839
2	235627087	236619385	0.649427	0.000217264	4.22e-05	0.47295
7	130075370	130797123	0.841961	0.00015751	1.48e-05	0.47347
19	51332061	52216563	-1.01322	0.000422716	1.04e-05	0.473556
11	86625137	87429545	-1.4178	0.00010028	8.17e-06	0.473812
3	175050262	176268375	-0.548783	0.000192648	4.15e-05	0.474121
20	22779865	23568490		9.59e-05	-5.2e-07	0.474207
6	114220361	116130955		-0.000253878	9.67e-05	0.474722
4	40200304	40869208	0.376166	0.000652017	3.31e-05	0.475426
8	133455530	134566686	-0.907413	0.000139407	2.99e-05	0.475549
2	92324281	98790763	-0.661392	0.000109849	8.08e-05	0.475976
1	12150385	14625524		-4.18e-06	0.000102127	0.475994
14	90075441	92098486	-0.294674	0.00065367	7.64e-05	0.47859
22	48481280	49081753	0.647082	7.89e-05	0.000116037	0.479415
16	72915753	73542956	-0.30296	0.000767789	5.24e-05	0.480398
4	185934003	187113041		0.000112429	-1.26e-05	0.48123
3	115282058	116450487		-7.35e-05	4.83e-05	0.481261
5	10666804	11170506		0.00078342	-7.62e-06	0.481427
5	152867348	153494463	0.52984	0.000114723	6.87e-05	0.48145
8	246934	1162157	-0.619784	0.000160958	4.4e-05	0.482294
10	88451869	89845801	1.93181	5.9e-05	8.73e-06	0.482585
5	33945758	35798682	0.581352	0.000420535	2.9e-05	0.482667
17	7725660	8704551	1.59081	1.76e-05	8.65e-05	0.483113
12	71690933	72513196		-1.82e-05	4.09e-06	0.483252
9	9793846	10358286	-2.05051	4.72e-05	9.47e-06	0.483446
12	113885696	114882476	-0.866121	0.00011953	3.18e-05	0.484246
7	34940039	35614036		0.000297105	-3.35e-06	0.484572
6	120628214	121673627	-1.16658	5.25e-05	1.99e-05	0.485149
3	113324119	115280312	0.590349	0.000226842	3.72e-05	0.486624
5	57338357	58834736		-3.86e-05	2.86e-05	0.486794
13	73796728	75084163	-0.427799	0.000394412	4.68e-05	0.487779
8	110761776	112611637	-1.23092	3.15e-05	2.91e-05	0.488135
2	116772945	117727045		-3.41e-05	2.26e-05	0.488384
3	190993386	191840443		-0.000112638	4.94e-05	0.489177
18	70094975	70717286		-6.72e-05	2.3e-05	0.489404
7	116317043	118347634	-0.610158	0.000230882	2.79e-05	0.48944
21	17305471	18457656		-1.94e-05	5.64e-05	0.489912
9	125545194	126926376		-9.09e-05	6.81e-05	0.490508
2	47052788	47782756		0.000167442	-1.05e-05	0.490683
1	109075561	110301260	0.61171	0.000405905	2.35e-05	0.490722
3	131373740	132115911	-0.332317	0.000200787	0.000157983	0.490789
3	83947451	85090935	-0.697381	7.37e-05	4.35e-05	0.490835
18	75976567	77151520		-0.000142022	5.7e-05	0.492476
16	18065944	20054371		-6.2e-05	0.000248134	0.49266
7	121094460	122368663	-0.748393	5.6e-05	0.000109806	0.492903
9	98891743	100917602		-5.75e-05	0.000102232	0.493708
16	85664453	86221644	0.234118	0.00114393	6.4e-05	0.494656
2	62425639	64623935	-0.912571	0.00029842	1.48e-05	0.494828
4	150634191	153226998	1.62698	6.65e-05	1.99e-05	0.495464
1	56414730	57585670		0.000617011	-8.66e-06	0.496321
6	79862483	80556359	0.779269	0.000102362	2.57e-05	0.496628
3	196415355	197962382	-1.41885	1.94e-05	5.7e-05	0.497164
6	165246062	166191910		-0.000324746	8.49e-05	0.499162
12	130158997	130859973		-6.09e-05	2.76e-05	0.49922
17	65016683	66315468	5.41715	5.3e-06	2.06e-05	0.499299
12	132807034	133841558		-7.13e-06	1.53e-05	0.500355
3	54080241	55731145	-0.236684	0.000997259	9.45e-05	0.501247
6	23935352	24799440		9.54e-05	-3.71e-06	0.501803
16	77689074	78446696	-0.425648	0.000349753	8.27e-05	0.502436
8	12975578	13940652		-0.000131215	1.55e-05	0.504279
4	167643601	169568082	-0.601775	0.000211311	4.32e-05	0.504417
20	16151566	17449361	-0.597873	0.000281983	4.82e-05	0.504499
5	16035369	17161451	-0.466634	0.000181599	7.19e-05	0.504984
2	8980472	10440987	-0.891134	0.000286301	1.6e-05	0.506291
7	3738087	4783224	0.893938	3.86e-05	9.48e-05	0.506374
13	32984197	34681078		-5.73e-05	3.61e-05	0.506492
4	23563931	24992827		-7.14e-06	2.79e-05	0.506749
2	152491269	153369892	-5.72506	4.42e-06	1e-05	0.50742
9	114830330	115391053	-0.794386	8.38e-05	1.51e-05	0.507746
2	225833758	227531180		-2.01e-05	0.000166738	0.507898
4	161056173	161796696		-0.000108243	3.59e-05	0.508035
1	242700803	244105053	-0.510106	0.000176555	4.6e-05	0.508144
4	141752960	142807957		8.5e-05	-9.99e-06	0.50833
8	140094627	141355502	-0.838322	6.55e-05	6.29e-05	0.508669
7	80547047	82758529	-0.628147	0.000235035	4.5e-05	0.51007
13	76505282	78030962		-5.67e-05	3.76e-05	0.510418
15	40383779	41211827		-0.000118542	2.23e-05	0.510541
10	106139294	107874146	-0.546558	6.94e-05	0.000144452	0.510558
3	107730020	108635884	1.57776	6.35e-05	8.99e-06	0.511359
6	67557245	68546601		-1.01e-05	4.66e-05	0.511796
4	58697912	59358251		-0.000127697	5.66e-06	0.512125
10	25416598	26631987		0.000191379	-2.15e-06	0.512196
12	119303044	120007172	0.919821	0.000223828	9.15e-06	0.512346
3	77508835	79022673		8.17e-05	-4.82e-06	0.512837
8	135270868	136209239	0.507893	0.000334128	2.59e-05	0.512845
2	121073253	123241656		0.000555439	-7.28e-06	0.513356
4	119946706	121391843	-1.46002	0.000340203	2.82e-06	0.513727
13	64202212	65339575		-3.22e-05	8.27e-06	0.51374
20	41195111	42188284	0.734802	0.000108268	7.07e-05	0.513837
6	148919158	150298842	-0.985438	0.000311712	8.81e-06	0.513983
1	32042540	34016219		-1.47e-05	7.78e-05	0.514743
5	30130713	31748529		-0.000235197	8.4e-05	0.514837
20	24054931	25019099	0.450559	0.000114604	7.92e-05	0.514966
20	1446580	1897442	-8.18159	2.11e-05	9.42e-07	0.51571
18	42606091	43295247	-3.44041	8.09e-06	2.04e-05	0.515742
14	82461794	84087895	-0.527453	0.000176957	5.3e-05	0.515857
15	93909052	94547933		0.000231566	-2.01e-05	0.517066
11	6011761	6917273		-6.2e-06	2.58e-05	0.51754
6	121674337	123104703	0.560583	0.000641005	1.09e-05	0.518507
20	17449713	17905102		-8.85e-05	7.3e-05	0.518539
1	55012881	55479198	1.47631	0.000312297	1.97e-06	0.518539
20	45650139	46540102		-9.74e-06	8.26e-05	0.518818
18	6630840	7373590	-0.47691	0.000209094	4.83e-05	0.519215
3	182976382	183762614	-3.97766	2.67e-06	3.18e-05	0.51944
8	37376914	39779989	0.967396	9.16e-05	3.33e-05	0.519925
10	5359010	6316910	0.142317	0.00183546	9.23e-05	0.520247
6	38687185	39021712		-7.38e-05	2.39e-05	0.520322
15	51682775	52589995		-2.54e-05	2.28e-05	0.520479
4	164913270	165817608		-8.28e-05	4.03e-05	0.520735
6	78958134	79861169		-0.000100527	5.7e-05	0.521057
14	86053777	87334624		-4.64e-05	4.06e-05	0.521941
13	90869873	91967960		7.83e-05	-5.63e-06	0.522462
3	104580063	104878270		-6.64e-05	4.87e-05	0.52276
5	10056	1267356	0.947814	0.000205674	1.34e-05	0.522925
3	185263467	186780913	0.315726	0.000393506	9.43e-05	0.524217
8	130814803	131553214		0.000270955	-7.72e-06	0.524538
19	53107937	53537923		9.05e-05	-1.02e-05	0.52526
3	36484375	38078255	1.48214	6.43e-05	1.75e-05	0.526176
3	103700909	104579408	0.886527	0.000157335	1.02e-05	0.526356
14	78422260	79026816		-4.61e-05	6.71e-06	0.527197
1	246606926	246989171	-0.822207	9.87e-05	1.09e-05	0.527478
15	52590615	53014125	3.083	3.76e-05	1.6e-06	0.528163
5	62531952	63837838	1.02086	0.00017124	1e-05	0.528186
9	34771534	36712124	0.779738	0.000286017	1.4e-05	0.528859
10	53362932	54413554		-6.28e-05	5.7e-05	0.529165
4	142808503	145021868	-0.455891	0.000389553	2.52e-05	0.529191
1	170915133	172647523		-0.000234102	4.15e-05	0.529766
7	16481863	17277084	-0.350308	0.000239021	8.22e-05	0.529786
1	163000394	164410254	-0.765847	0.000207655	2.12e-05	0.530902
1	111739749	112560278	0.452146	0.00023778	5.43e-05	0.530915
14	72889376	74250730		-9.57e-05	0.000182629	0.531725
15	88743108	89561223		1.37e-05	-2.82e-06	0.533047
12	46023426	47504173		-3.76e-05	6.64e-05	0.534258
1	198540418	199578700	0.348301	0.000339109	4.06e-05	0.535106
5	176129392	177991305	0.543726	0.000284989	4.36e-05	0.535668
14	20544512	20877114		-0.000192696	3.36e-06	0.536631
5	135340951	137948424	-0.385584	0.000375181	7.36e-05	0.536849
6	35452346	36608267	0.346004	0.000435367	2.84e-05	0.537696
19	39371014	39757572		-0.000164688	1.77e-05	0.538561
6	13389521	14618107	-0.717832	0.00022843	1.89e-05	0.538774
5	114448597	115828291	-0.708061	0.000304718	2e-05	0.538939
8	74998868	76294909	-0.758346	0.000292877	9.6e-06	0.539435
5	113604579	114448326		-6.13e-05	9.44e-05	0.539637
22	33512106	33896495		-0.000119867	1.91e-05	0.540515
5	171775715	172376903	0.462291	0.000322959	3.9e-05	0.540635
17	32677947	33614452	1.56417	0.000507082	2.09e-06	0.540957
16	10002419	10430046	4.46926	1.48e-06	7.67e-05	0.541188
1	208160220	210738604	0.161824	0.000637552	0.000338037	0.541262
10	43606687	45247184		0.000406439	-1.24e-06	0.54168
2	85284353	86559358		-8.56e-05	1.5e-05	0.541731
9	94164373	95854872	0.796634	0.000560249	7.68e-06	0.54228
10	132252499	132964299	-0.531638	0.000492771	1.5e-05	0.542941
12	87297692	87905878		-4.64e-06	2.19e-05	0.543171
19	55175009	55791380		5.02e-05	-7.65e-07	0.544191
14	29198059	32014712	0.230936	0.000716484	0.000144643	0.544256
5	85316429	86490293		-6.96e-05	-3.26e-06	0.545471
1	59739179	61257170	-1.03733	4.91e-05	4.08e-05	0.545823
6	111391537	114218733	0.592644	0.000209618	5.04e-05	0.546169
4	177290945	177972278		4.66e-05	-4.84e-06	0.548556
18	24972728	26873513		-7.63e-05	0.000120089	0.548593
22	30605601	31534127	-5.13357	8.27e-05	1.02e-06	0.548617
4	137247703	137987679		-8.88e-05	-8.29e-08	0.548796
8	126269921	127434945	-0.256352	0.00184242	2.04e-05	0.548807
19	53538505	53899797		5.3e-05	-4.37e-06	0.548809
12	58748846	60859665		-2.5e-05	7.17e-05	0.548869
7	37354091	38159855		0.000389997	-3.68e-06	0.549616
2	11320	1158981	-0.465818	0.000235906	4.24e-05	0.550785
8	76295292	78015335		-2.56e-05	3.3e-05	0.550928
12	125417493	126461057		-0.000101922	4.99e-05	0.55145
9	1007923	1792147		-0.000264377	3.94e-05	0.551608
12	48967935	50160195		-7.22e-05	1.57e-05	0.552289
15	70772414	71919256	-0.906939	0.000252663	7.84e-06	0.552374
16	946205	1547999	4.07886	1.26e-05	9.08e-06	0.552893
6	24803038	25483400	-0.351015	0.000372426	4.78e-05	0.553726
11	107491606	108495975	3.7196	8.58e-06	8.8e-06	0.553856
19	52606936	53107086		-0.000316737	2.53e-05	0.554509
10	130282817	131192968		-5.57e-05	1.89e-05	0.554667
22	45444397	45895495	-2.31126	3.73e-05	6.74e-06	0.554851
13	71763633	72958993	1.02417	0.000186073	7.77e-06	0.555034
5	55413961	55932471	0.410295	0.000366692	2.73e-05	0.556047
4	36304377	37534798		-6.32e-05	6.93e-05	0.556214
18	69039235	70094707		-0.000132331	5.2e-05	0.556262
18	55090919	55808073	-1.13884	0.000276085	4.89e-06	0.556636
3	38724849	40649760	-0.534933	0.000225228	4.76e-05	0.55666
21	30845873	32211778		-3.25e-06	-2.33e-06	0.557091
4	169569516	170676328	1.15965	5.69e-05	1.81e-05	0.557348
13	58248124	60085069		-5.06e-06	0.00014729	0.557376
20	246392	887800		0.000250108	-2.42e-05	0.557459
3	151178836	151904190	-1.0419	6.13e-05	1.45e-05	0.558683
11	25109191	26046095		-3.31e-05	9.98e-07	0.558884
21	25899516	26465774		-0.000168481	2.28e-05	0.559265
15	79992629	80635045		-4.81e-05	1.05e-05	0.559496
10	21244087	23696890	0.281831	0.000491975	5.47e-05	0.560566
17	75844316	76445231		0.000183292	-9.25e-06	0.560599
1	187848898	189756187	1.38328	0.000529125	1.95e-06	0.560651
2	202830132	204814896	0.257005	0.000400936	0.000100041	0.561031
10	23698033	25414215		-7.52e-05	1.58e-05	0.561221
16	86745955	87173290	1.57585	8.13e-05	9.55e-06	0.561916
5	173613085	174468408	0.593635	0.000437013	1.6e-05	0.56207
16	598838	945806		-7.9e-05	0.000113715	0.562324
13	65340421	66197786		-5.18e-06	1.64e-05	0.56289
4	53413674	55202613	-0.400426	0.000384075	3.91e-05	0.563044
15	27266835	27819408		-0.000133894	8.33e-05	0.563864
6	169231937	171049558	0.673499	0.000691661	9.25e-06	0.564041
20	7066818	8600105	-0.762764	0.00016201	3.59e-05	0.564876
9	121319662	122258204		-0.000310224	4.58e-05	0.566731
1	203980019	205458538	0.460147	0.000261228	5.33e-05	0.56699
8	13942500	14876660		-7.8e-05	4.31e-05	0.567801
8	89083979	90605445	-1.1567	5.95e-05	1.4e-05	0.567826
5	53515888	55412347	0.622287	0.000387592	2.03e-05	0.568425
5	5137788	5718773	2.20588	0.000146749	2.29e-06	0.568968
1	91867046	93351477	0.304654	0.00090011	2.54e-05	0.569483
20	8884009	9745450		-8.76e-05	4.21e-05	0.569504
3	58700802	60347135		-7.58e-05	3.46e-05	0.569557
12	61740561	63158569		-0.000288231	4.29e-05	0.569619
15	100457692	101403655		-5.18e-05	4.22e-05	0.570112
14	80999361	81787255		-4.31e-05	1.09e-05	0.570247
1	38459210	39535259		-0.000212957	6.55e-05	0.57113
3	22103146	23122359		-0.000134714	3.41e-05	0.571372
15	60019136	60670149		0.000130089	-2.99e-06	0.57227
2	45563613	47052067		-5.91e-05	-1.08e-05	0.573353
1	216673326	217575665	2.12001	9.25e-06	6.01e-05	0.573626
1	195995948	197309603	0.415289	0.00019164	4.37e-05	0.573849
11	127716140	129186210	-0.395667	0.000619721	2.5e-05	0.574287
12	88851543	91827908	-0.390559	0.00060968	2.54e-05	0.57457
12	117087697	117644288		-0.000104985	9.06e-06	0.574697
4	70517792	71516586	-1.12312	0.000228635	4.01e-06	0.575458
1	20023833	20763899		-0.00022551	2.95e-05	0.575833
2	161078891	163358537	-0.257864	0.000425661	0.00014163	0.576411
14	40336990	41615299		-6.17e-05	1.59e-05	0.576851
12	95717497	97439396	-3.13562	2.25e-05	1.09e-05	0.576879
12	132014206	132706778		-6.95e-05	3.78e-05	0.577035
2	14649571	15720775		-8.6e-05	0.000108256	0.577202
4	26473220	27903383	-5.70512	5.24e-05	9.81e-07	0.577248
2	34280335	35607183		-0.000162641	4.24e-05	0.577448
2	185279087	186731282		-9.48e-06	8.12e-05	0.577475
10	3144251	3785605	0.577351	0.000157431	2.94e-05	0.57809
8	5781947	6017670		-8.36e-05	3.59e-05	0.57817
10	59822974	60375613		0.000877904	-6.68e-08	0.578701
14	88641335	90069965	0.710236	0.000139244	2.74e-05	0.579069
2	141803602	143254981		-7.69e-05	6.38e-05	0.579673
5	121485609	122603725		-6.12e-06	8.23e-06	0.580213
12	69826237	70815755	0.466264	0.000257237	2.3e-05	0.580265
2	240327154	240961852		-2.52e-05	1.56e-05	0.580451
2	80804991	81588311		-1.07e-05	3.38e-05	0.580572
14	85037974	86051751		-6.19e-05	1.46e-07	0.581702
12	68742112	69826093		0.00111795	-1.33e-05	0.581829
12	40022029	41015211	-0.728141	0.000770033	4.95e-06	0.582072
17	21285166	25677370	5.40617	1.1e-06	2.28e-05	0.582136
11	87827514	89208590	-0.440265	0.000154615	5.84e-05	0.582202
2	104485456	105871610		-0.000266174	4.11e-05	0.583379
22	44317416	44818986		-0.000262211	4.53e-05	0.583585
16	63396006	64714759		-3.75e-05	2.77e-06	0.584313
7	77954163	78839317	0.533366	9.85e-05	6.59e-05	0.584386
5	60883078	62531300	0.73366	0.000208446	1.94e-05	0.584498
4	90126331	91453993	0.172546	0.000246452	0.000181431	0.584904
8	116095815	117130004	-0.529573	7.32e-05	2.97e-05	0.585417
12	38233264	40017827		-1.47e-05	2.91e-05	0.585571
12	8658644	10477423		0.000195265	-7.52e-06	0.585607
20	43259306	44960236	-0.208042	0.00178508	4.5e-05	0.58618
2	64626895	65226463	0.404487	0.000241901	2.62e-05	0.587219
5	158492279	159135376	0.261711	0.00389429	1.37e-05	0.587438
22	17187276	17569017		0.000189119	-8.77e-06	0.588186
6	83908232	86040334		-3.74e-05	5.18e-05	0.588291
7	103193651	104157576		-3.93e-05	0.000110448	0.589823
9	73916583	74600739	0.849826	0.000120915	8.55e-06	0.590307
4	121393020	121973864		7.96e-06	-4.72e-06	0.59052
11	6917772	7715871		-0.000180161	1.36e-05	0.590713
21	21022840	21905609		-7.74e-05	-5.32e-06	0.591282
3	52215002	54078568	0.391542	0.00038575	4.37e-05	0.591621
6	67029501	67556729		-3.08e-05	3.21e-05	0.591887
22	36923144	37558356	0.14936	0.00181131	4.15e-05	0.59198
12	106156001	107521770	-0.34015	0.000388648	3.1e-05	0.592417
8	129297807	130379330	0.647595	0.00142263	1.69e-06	0.592702
12	16423998	18466533		-4.47e-05	0.000117072	0.59308
4	178758930	180119509		-0.000389624	5.75e-05	0.593242
4	5047695	5971152	0.736961	0.000196922	1.97e-05	0.594194
16	20055884	21235343	-0.52779	0.000431384	2.8e-05	0.594435
2	136825272	138619715		-9.45e-05	3.65e-05	0.59484
13	111434814	113266084	0.648525	0.000114191	5.39e-05	0.595077
15	77912408	78637877	0.326458	0.00023379	4.62e-05	0.595099
7	22811921	24389035	-0.427956	0.000204983	4.96e-05	0.595434
5	117004531	117712427		-4.1e-05	3.84e-06	0.595453
20	38435302	39453533		0.000586913	-1.29e-05	0.595624
4	162151565	162629423		-6.3e-05	8.65e-06	0.596263
6	104211475	105752435	-0.349813	0.000123039	9.43e-05	0.597043
11	1058583	1861912		-1.25e-05	3.86e-05	0.597104
8	27759839	29277590	0.383246	0.000157147	6.59e-05	0.597704
6	88533324	89668547		-0.000113533	5.59e-05	0.597974
9	8236122	9374664	-0.296413	0.000387689	9.07e-05	0.598196
2	12723749	14648908	0.572835	4.82e-05	0.000144276	0.598391
14	59135989	61649612	0.378394	0.000207852	9.94e-05	0.598853
1	84729134	85940249		-0.000121649	-1.36e-05	0.599737
17	70948535	71825523		0.00070464	-1.3e-05	0.600291
2	65228236	66374803	0.269587	0.00057657	7.82e-05	0.600901
1	178943012	179676274	0.908128	0.000106966	1.01e-05	0.601227
13	91970313	92912119		-0.000139389	0.000101276	0.601928
16	84646612	85146709		0.000409081	-6.5e-06	0.602711
12	67818111	68740414	-0.292453	0.00114208	1.35e-05	0.60285
5	80481996	81712715	-4.71833	9.76e-06	6.55e-06	0.603542
15	96500358	97091511	0.581283	9.67e-05	4.87e-05	0.603823
7	108376173	109584769		-5.34e-05	3.98e-05	0.604548
3	96679063	98299365		-0.000143482	1.48e-05	0.604722
11	1862168	2422034	-0.302017	0.000325011	3.38e-05	0.605144
4	181732746	182420390		-0.000114194	-1.38e-05	0.605189
6	9764413	11234164		-6.48e-05	2.8e-05	0.605491
9	7758579	8235898		-0.000109619	2.24e-05	0.605972
16	8962907	9658861	0.542852	8.99e-05	6.33e-05	0.606685
13	62913542	64201284		-0.000113897	1.99e-05	0.606847
6	110654605	111390344		-1.4e-06	1.8e-05	0.607219
2	33362643	34279720	-0.661116	0.00018981	2.13e-05	0.607432
13	20684769	21688499	-0.948412	0.00016894	7.19e-06	0.608325
7	14942134	16480989		-4.54e-05	2.88e-05	0.608639
8	63711348	65193342	-0.276928	0.000158807	0.000131332	0.60879
6	43959116	45787468	0.560381	0.000274218	2.42e-05	0.608869
19	15553878	16251518		-3.78e-06	1.11e-05	0.608993
12	19925541	21568051		-4.07e-05	4.11e-05	0.609441
6	102888281	104211089	-1.34219	1.59e-05	3.56e-05	0.610002
7	127907054	128554075	2.40675	8.93e-05	1.1e-06	0.610923
6	155229566	156756457		-1.08e-05	5.8e-05	0.611071
1	185512838	187847742	-0.782615	0.00049902	7.01e-06	0.611377
3	13524741	14309204		0.000484113	-8.81e-06	0.612215
7	144276424	146018520	0.569842	8.74e-05	4.91e-05	0.613168
1	160649926	161973976	-0.144737	0.00202061	5.45e-05	0.61368
1	110302505	111738116	0.667993	0.000270113	2.38e-05	0.614032
14	52762622	54162101	0.661648	0.000273591	9.55e-06	0.615114
17	396660	820493		-0.000142508	7.86e-06	0.61553
16	74730819	75517115	0.362093	0.000268225	3.96e-05	0.617376
15	36425448	36968033		-0.000117829	2.61e-05	0.617538
10	15303983	16443442	0.444137	0.000736387	9.1e-06	0.617642
5	117714517	119668423	-0.54796	0.000141515	4.78e-05	0.617901
8	58675131	59568410		-6.89e-07	2.37e-05	0.619188
11	91118661	91676282		-7.13e-05	1.44e-05	0.619483
8	55914314	57653028	-0.435062	0.000214462	3.37e-05	0.619566
3	20753368	21522703	-0.272105	0.000282217	4.66e-05	0.620455
3	14309548	14816364		-6.62e-05	-1.37e-05	0.620579
2	10881867	11652586	0.75589	4.51e-05	5.09e-05	0.620725
9	32250247	33186788		-0.000208561	-1.76e-05	0.620746
4	60145181	61371992		-0.000213872	2.57e-05	0.620941
11	34321876	35034307		0.000209895	-2.24e-06	0.621081
20	6637234	7065163	0.308853	0.000637139	1.67e-05	0.621333
10	14412084	15303527		-3.04e-05	8.58e-05	0.622503
1	102040268	102893372		-3.9e-05	-2.41e-07	0.622832
3	25460109	26392563		-3.68e-05	1.21e-05	0.623005
3	27609447	29409547		-0.00031464	9.32e-05	0.623712
10	66980980	67545544	-0.6781	3.98e-05	3e-05	0.626029
1	74326484	75992462		-0.000101021	2.42e-05	0.626091
8	136209325	137306730		-1.13e-05	1.31e-05	0.626113
16	89605495	90292767	0.416157	0.000231294	2.81e-05	0.626177
18	11530996	12737037		0.000552077	-1.01e-05	0.626206
17	74910943	75471247		-6.66e-05	-5.18e-06	0.626242
8	114394256	116095059	-0.409609	0.00024941	2.54e-05	0.626301
13	51254712	53336663		-1.73e-05	3.9e-05	0.626321
6	63713620	65760585		-4.12e-05	3.87e-05	0.62651
5	179245856	180007693	0.421306	9.75e-05	5.68e-05	0.626862
11	35036029	36117340	0.414739	0.000885763	9.91e-06	0.627249
17	17299591	18446092	-0.649386	3.89e-05	8.25e-05	0.6276
11	84212522	84618654	-6.57098	4.07e-05	2.52e-07	0.628199
3	171312880	172965694	0.352467	0.000148715	9.35e-05	0.628412
21	28705732	29515396		-0.000114139	-1.32e-05	0.628478
4	28872833	30453156		0.000231109	-4.49e-06	0.628644
14	33036081	34769821		-2.06e-05	0.000129164	0.628848
5	81714078	82658571		0.000283203	-2.07e-06	0.630267
2	178552788	180138313	-0.796928	9.77e-05	2.37e-05	0.630406
5	43862567	45286358		0.000166759	-4.3e-06	0.630955
20	50635347	51389135	-0.535483	9.89e-05	2.86e-05	0.631149
2	67981487	68871573	0.536147	8.17e-05	4.45e-05	0.631397
8	14877288	15273777		-6.84e-05	-1.63e-06	0.631489
16	83972415	84645588	2.44024	1.71e-05	3.1e-05	0.632131
9	78901112	81064897	-0.25087	0.00044145	8.63e-05	0.632303
9	116149967	117306807	0.248914	0.000574279	6.42e-05	0.632463
11	118899218	120171371		-0.000225874	0.000105005	0.632478
4	4264705	5044744		-8.59e-06	-1.61e-05	0.632922
13	98594975	100043997	0.139512	0.00160138	5.89e-05	0.632974
17	27885675	29259899	2.9413	6.12e-06	3.66e-05	0.633144
9	17628726	18659920	2.67217	2.56e-05	7.78e-06	0.633236
2	220775971	221445218		-0.000123403	3.26e-05	0.633591
17	31990385	32677709		0.00227916	-3.73e-06	0.63362
4	129514448	130364383		-0.000127831	4.39e-05	0.634952
6	15998406	17067160	-0.156409	0.000940953	0.000102602	0.635048
6	33863662	35451187		-0.000130121	1.68e-05	0.635059
7	83959751	85570789	-0.762882	0.000408382	4.24e-06	0.635774
8	81331077	83726996	0.641951	0.000131446	2.86e-05	0.63628
4	61872656	64117718		-7.35e-05	0.000138863	0.636471
15	58439935	59505191		-2.41e-05	2.34e-05	0.636492
9	113255544	114077164	0.492837	0.000641118	6.97e-06	0.636549
15	47979127	49075918	-1.25087	0.000213687	2.15e-06	0.636813
21	18457828	19151566		-5.49e-05	2.75e-06	0.636916
4	61372415	61872517	-0.864834	3.32e-05	2.57e-05	0.637473
22	18333902	19138442		-4.99e-05	7.49e-06	0.638475
8	103970185	105389708	0.520227	6.49e-05	5.46e-05	0.639953
20	55434683	56214465		-0.000213379	6.93e-05	0.640471
4	184283411	185477454	0.346368	0.000176995	0.000103319	0.640604
9	25425511	26317104	0.39605	7.96e-05	8.8e-05	0.640645
13	85609760	87039195		7.36e-05	-1.57e-05	0.640859
1	40934284	42166782		0.000508833	-2.43e-06	0.640968
2	20062043	22427190	-0.356036	0.000244503	7.27e-05	0.641046
10	52708822	53362540	-0.355579	0.000118775	5.27e-05	0.641381
22	37560592	38467784	-0.853986	8.44e-05	2.03e-05	0.64208
12	80945774	83137872		-1.79e-05	0.000109184	0.642102
3	191840983	192753870		-9.37e-05	4.39e-05	0.643098
4	59358729	60145179	1.75649	2.21e-05	7.65e-06	0.6441
1	161974584	162995355	0.63622	0.000157791	2.1e-05	0.645009
17	46828412	48027295	0.15726	0.000351385	0.000137301	0.645352
8	6018292	6350873		-6.07e-05	4.46e-06	0.646184
18	65830606	66404071		-0.000214494	4.28e-06	0.646725
13	23827815	24477568		2.45e-05	-4.75e-06	0.647269
1	42168539	43365094		0.000338001	-1e-05	0.647487
11	58457495	59615953	0.455736	0.000164775	1.38e-05	0.647946
7	28710857	30171413	-0.258675	0.000297732	9.52e-05	0.649052
17	33616080	34393028		-7.74e-05	1.26e-05	0.649799
2	16549538	18344242	0.58937	9.22e-05	5.81e-05	0.650353
14	24904240	26134815		-0.000177919	5.24e-05	0.650702
2	54600556	56158646	0.471302	0.000261903	2.99e-05	0.650706
4	30453619	31739254		-0.000143461	3.66e-05	0.651567
9	115393806	116148630	1.9877	0.00010584	2.02e-06	0.652453
20	59892231	61091395		-7.38e-05	5.1e-06	0.652738
1	48000156	50640662	-0.593027	0.000454046	1.11e-05	0.653982
22	32324692	32856999		0.000354723	-2.62e-07	0.654084
5	123798436	124746813		-0.000350992	2.29e-05	0.654673
11	80721384	81653514		-0.000145068	1.58e-05	0.655052
2	45195022	45562814	0.527779	0.000176486	1.76e-05	0.655778
2	18647868	20059542	-0.282369	0.000644135	3.12e-05	0.656255
11	87431647	87827395		-7.52e-05	3.02e-05	0.656663
1	206706419	208158787	0.255973	0.000538822	4.29e-05	0.657271
9	81066078	81860861	0.591232	0.000119144	1.92e-05	0.657651
22	19139368	20000428		-0.000128371	1.83e-05	0.657676
19	6614637	7309688	1.88383	0.000453959	6.57e-07	0.65778
4	135749591	137247266		-0.000198633	0.000119084	0.658123
1	228101119	229075210		0.000246313	-4.82e-06	0.658213
18	26874132	28037427	-0.311249	0.000285679	2.78e-05	0.659162
4	13002905	14394452		-0.000278128	7.59e-05	0.659211
7	54707337	55641707	0.468931	0.00033606	1.23e-05	0.659235
15	81607249	84062334		-6.13e-05	6.19e-05	0.659285
9	19456098	20324812	0.257323	0.000327936	4.76e-05	0.659459
13	46869621	48439005		-9.78e-05	-2.93e-05	0.659922
2	206045927	207721890	-0.243002	0.000991747	2.93e-05	0.660007
2	56600739	57938354	0.806808	0.000155417	1.09e-05	0.660109
21	36190040	37303320		7.94e-05	-6.18e-06	0.660423
5	109232816	110819753		-1.46e-05	1.15e-05	0.661479
10	95065655	95946938	-0.308538	0.000273092	3.27e-05	0.661482
1	67761365	69441414	-0.288281	0.00188128	1.56e-05	0.662279
13	44638337	46491101	0.17239	0.000787797	5.73e-05	0.664388
15	35943377	36424581	0.146553	0.00068298	4.02e-05	0.664636
7	55641798	57382254		0.000109162	-3.47e-06	0.665032
10	90735832	91959588	0.706752	0.000546798	4.16e-06	0.665333
17	72742484	74016834		3.5e-06	-3.65e-06	0.665433
7	93340137	95171731	0.527923	0.000234321	1.81e-05	0.665982
3	86736368	87407921		7.57e-05	-2.59e-06	0.665983
8	137307361	138223632	-0.974301	1.77e-05	3.12e-05	0.666024
11	21773680	23111273	-1.05676	7.72e-05	9.63e-06	0.666079
20	1899473	3081680	0.19256	0.000394217	0.000110528	0.66624
13	25212359	25639070		-4.04e-07	1.35e-05	0.666822
9	2666964	3348816		-3.7e-05	7.09e-06	0.666846
9	14714681	16054406	1.01457	3.26e-05	3.74e-05	0.667439
18	8440558	9414901	0.699172	0.000121793	2.34e-05	0.667691
2	38882577	40077971	-10.3027	7.85e-05	7.32e-08	0.668105
4	91456722	94229509	0.320426	0.000276331	4.99e-05	0.668447
12	665655	1602602		0.000626646	-4.66e-07	0.668606
16	26683251	26943239		-0.000125288	2.4e-07	0.668613
2	167123247	168427789		-7.08e-05	1.87e-05	0.669011
15	95577096	96497729		0.000378102	-1.28e-05	0.669801
6	75065279	75843360		-3.62e-05	6.38e-07	0.670003
20	37875309	38431408	-0.271804	0.000176426	3.42e-05	0.671316
10	59158617	59822195		3.88e-05	-1.77e-05	0.67186
6	65762553	67028107	-0.582842	0.000175391	1.33e-05	0.672403
19	11280183	12497411	0.949385	8.09e-05	1.04e-05	0.673378
10	54413909	55334166	-1.26282	4.14e-05	1.5e-05	0.673595
5	180008456	180790950		-4.29e-05	7.94e-05	0.674395
20	51389670	51884594	0.42501	0.000151003	2.22e-05	0.674986
14	22738161	23607730		-9.09e-06	0.000116825	0.675846
15	78640760	79259009		-7.32e-05	5.41e-05	0.677151
1	241768617	242697031	1.34091	6.89e-05	8.98e-06	0.678178
6	70360869	72448598	1.05213	3.5e-05	3.72e-05	0.678414
6	130540383	131972731		-3.33e-05	4.76e-05	0.678492
18	38767938	39891215		-5.06e-06	4.42e-05	0.680029
15	99128932	100077720	0.600422	0.00019133	1.41e-05	0.680342
3	116452274	117998840		-9.25e-05	0.000212501	0.680601
21	33991368	35219895	0.172021	0.00112418	5.47e-05	0.680629
16	12775897	13119544		-0.000129839	3.98e-05	0.68076
4	97911459	99422081		-8.29e-05	1.76e-05	0.680902
7	158030463	158759939		-7.9e-06	2.46e-05	0.681
15	34273346	34970673	-0.337985	0.000102358	3.38e-05	0.681076
18	46209339	47262925	6.42638	0.000357644	7.06e-08	0.681411
18	349293	906343		-0.000154359	-1.72e-06	0.681508
11	333347	1057948	-0.329609	0.000201396	2.35e-05	0.681587
11	92627643	93270431	0.29408	9.02e-05	5.67e-05	0.681767
2	149270710	151184680	-0.779135	0.000127208	1.55e-05	0.681931
8	65195953	66024947	0.330177	0.000116235	3.86e-05	0.682069
3	192754177	193885973	-0.45817	0.000128545	3.86e-05	0.6825
1	213578592	215128675	-0.17856	0.000787132	5.86e-05	0.682525
12	22944771	23819079		-2.5e-05	0.000114473	0.682781
12	77099081	78398357		7.46e-05	-6e-06	0.683902
9	78215299	78900183	0.663681	0.000191487	1.28e-05	0.684232
15	25752114	26185554	0.703691	0.000442997	3.07e-06	0.68443
6	25484295	26774948	-0.33574	0.000324019	2.67e-05	0.684481
1	202820815	203979519	-1.47818	2.19e-05	2.3e-05	0.684968
3	66170253	67294968		-0.000102368	3.98e-05	0.685072
1	114451386	115878242	-0.501682	0.00011742	4.06e-05	0.685096
20	12153396	13199755	0.287342	0.000136328	0.000106075	0.685445
2	76616819	77384991		-0.00011125	1.83e-05	0.685536
2	83604796	85283713		-9.51e-05	2.52e-05	0.685562
7	104158491	105425027		-7.32e-05	5.64e-05	0.685665
1	1103150	2320702	-0.495867	0.00130847	3.16e-06	0.686169
7	78843289	80546745	0.473296	0.000289092	1.48e-05	0.686778
3	194756597	195854787		-6.46e-05	1.5e-05	0.6871
2	47782836	49112501	0.178818	0.000453054	8.4e-05	0.687428
4	38976533	40199852	0.132594	0.000385143	0.000310817	0.688589
16	23371110	24308825	-1.16007	0.000282179	3.05e-06	0.689493
8	86990451	87562786		-3.26e-05	6.38e-05	0.689524
13	84133082	85035423		-0.000198342	5.3e-05	0.689653
13	87039360	88190520	-2.91411	8.58e-05	5.03e-07	0.689725
15	92669184	93590376	-0.355379	0.000131799	6.15e-05	0.690092
6	98893830	100286683	0.456805	0.000140834	3.12e-05	0.690311
9	132895131	133640777		-8.47e-05	0.000161831	0.690374
10	43222372	43605902	1.03944	6.15e-05	4.38e-06	0.690487
17	41771040	43317574	-0.265905	0.000233177	7.53e-05	0.690614
12	99224060	99816442	1.30751	1.18e-05	2.07e-05	0.690948
3	98300731	100591006		0.000226398	-2.76e-06	0.691063
6	151930249	153550147	1.21943	0.000123531	7.58e-06	0.691112
1	226808697	228100891	-0.681497	0.000180752	1.08e-05	0.691339
12	23819364	24545631	0.346329	5.42e-05	0.000123447	0.691682
18	2891847	3357120		-0.000128876	1.41e-05	0.691817
6	47887063	49494241		0.000221487	-7.13e-07	0.692472
4	21292651	22393873		-0.000187541	-6.72e-06	0.692618
6	26778827	28669698	-0.597705	0.000277598	7.75e-06	0.693091
10	9433090	10540465	0.270055	0.0005658	1.77e-05	0.693384
9	112001473	112593531	0.668607	6.38e-05	1.73e-05	0.693627
18	70719886	71243399		-0.000109133	7.01e-06	0.693947
12	72525849	74846997		-5.84e-05	3.51e-05	0.694228
9	126927204	128926989		-0.000150806	2.94e-05	0.695304
2	1159982	1681720		0.000186551	-1.18e-05	0.695556
2	238209871	239122917	-0.26822	0.00059021	2.09e-05	0.696812
1	215129087	216672805	-3.61003	7.05e-06	1.08e-05	0.697893
9	112594858	113255402		-0.000118635	1.99e-05	0.698052
1	230479324	231318678	-0.907545	0.000240997	4.71e-06	0.69854
5	65910316	67096208	0.239665	0.000150444	0.000106913	0.699471
18	11028129	11529011		-0.000155027	1.01e-05	0.699753
1	192452631	193504005		-5.06e-05	-3.77e-06	0.699845
5	170891834	171772889	0.395974	0.000219515	2.6e-05	0.700872
18	75474664	75975253	-0.65187	1.65e-05	6.5e-05	0.701429
5	73508509	75240469		-4.07e-05	3.11e-05	0.701731
2	239123082	239801883	0.376291	0.000351439	1.01e-05	0.701975
12	18467618	19924288	0.294421	0.00011817	8.26e-05	0.702164
19	22805247	24059424	7.29281	2.79e-05	3.08e-07	0.702478
2	169178092	170973262		-0.00025358	7.34e-05	0.702875
5	82660901	84397685	-13.1595	2.28e-06	2.86e-06	0.702919
17	54164935	55278525		0.000542303	-9.23e-06	0.703086
5	5719162	6858229	0.501464	0.000138438	3.66e-05	0.704318
15	56784506	57637678		-5.31e-05	2.13e-05	0.704466
1	44483704	46895641	0.380064	0.000141385	5.26e-05	0.704753
15	44992475	46292382	-0.968909	0.000241	2.4e-06	0.705005
7	47281095	49130572	-0.480357	0.000109133	5e-05	0.705296
19	54099626	54702450	-0.243295	0.000171324	5.91e-05	0.705346
1	164412847	165190876		-1.14e-06	0.00010133	0.705379
1	218860456	220068681		-6.32e-05	2.78e-05	0.706377
6	168549335	169231503		-7.16e-05	2.71e-05	0.706436
1	193505535	194000243	-1.51842	2.9e-05	3.95e-06	0.70649
17	11668104	13000883		-8.36e-05	5e-05	0.706556
6	91401234	93426186	0.236616	0.000246037	8.04e-05	0.707381
1	5000970	5471517		-3.81e-05	5.22e-05	0.707615
14	44542368	45247021		0.000264747	-2.06e-05	0.708319
1	26981479	28160199	0.615754	0.000219919	3.15e-06	0.70849
1	241178944	241766551	0.365484	0.000159348	3.04e-05	0.70863
18	24088831	24971742		-6.02e-06	4.64e-06	0.708637
5	55933701	57337744	0.409574	0.000237895	2.39e-05	0.708727
8	98869940	101450242		0.000222596	-6.32e-06	0.708871
17	74018640	74909405		-8.43e-05	3.08e-05	0.709139
1	100065413	101682573	-0.603812	0.000166673	1.4e-05	0.709221
8	124486753	125247268	1.82251	0.000161614	1.05e-06	0.710203
7	130797776	131856855		-0.00018069	6.18e-05	0.710664
11	69509343	70613763		-5.92e-05	5.02e-05	0.710664
6	51704668	53402679	0.278442	0.000561468	2.74e-05	0.710916
10	82883949	83597042		-7.23e-05	5.57e-05	0.711547
2	110109222	112924907	-0.91483	0.00077929	1.55e-06	0.711811
8	39781444	40415799		-4.23e-05	2.22e-05	0.712703
3	126213467	127471230		0.000104914	-3.45e-06	0.713015
1	11776196	12147753		0.00041281	-9.67e-06	0.71314
16	13120367	13978116		-0.000118761	0.000168826	0.71316
3	45165430	46657162	0.318138	0.000405983	2.3e-05	0.713721
17	55279508	57486793	0.250117	0.000547297	4.92e-05	0.713781
13	21688974	22209012		-0.00010968	-7.26e-06	0.713967
18	43881706	45313390	-0.350096	9.15e-05	9.25e-05	0.714201
9	1792277	2665240		-0.000344051	3.56e-05	0.714342
1	29184254	30792409	-0.265863	0.000176641	9.05e-05	0.714544
5	153495193	154448863		-0.000102914	1.71e-05	0.714901
22	20001006	20952650	0.413406	9.64e-05	2.96e-05	0.714947
17	16321959	17292491		-5.56e-05	5.15e-06	0.715047
22	33898114	34982457		-0.000121876	8.78e-05	0.71575
6	156761338	157398853	-0.184105	0.000384109	2.64e-05	0.715896
8	139195331	140093896	0.337035	0.000172751	3.68e-05	0.716439
7	53348777	54707110		-0.000180734	2.98e-06	0.716976
7	122369853	124154451		-2.91e-05	-1.76e-06	0.718427
8	3585058	4071438	0.328596	0.000297837	2.53e-05	0.718583
12	41015333	42346846	-0.298106	0.000341928	2.22e-05	0.718654
7	11299552	12687871		-0.000127434	0.000200441	0.718686
22	17569439	18333467	2.35392	5.19e-05	2.6e-06	0.718881
5	21574347	23150924		-9.49e-05	1.1e-06	0.719375
17	29262773	30878805	0.210519	0.000132729	0.000137891	0.719667
7	20608	1490775		-7.75e-05	5.35e-05	0.720134
5	126940058	128727903		-3.34e-05	9.49e-05	0.720848
14	43068948	44541699		-3.22e-05	1.09e-06	0.722068
22	23016570	23691564	-3.40638	6.82e-06	6.54e-06	0.722349
13	28879332	29872965	-1.8436	0.000101017	1.64e-06	0.722695
3	125876862	126213162	-0.667274	0.000194662	4.02e-06	0.723071
2	188542361	190794689		-1.84e-05	4.15e-05	0.723204
3	120521733	121335461		2.21e-05	-3.23e-08	0.723416
17	38652220	39657179		6.93e-05	-1.43e-06	0.723605
4	10696913	12198579		-0.000113796	3.97e-05	0.723855
3	118000136	120520317	-0.156594	0.000476431	0.000100953	0.724146
19	55794266	56364684		-0.000135068	-5.41e-06	0.724412
2	119581439	121070811	-0.643776	9.32e-05	1.88e-05	0.724611
6	54293261	56103747	0.386682	0.000190954	2.94e-05	0.72464
8	78015611	78632215		-3.44e-05	-2.07e-07	0.724675
4	130364741	130949530	-1.16913	1.99e-05	7.89e-06	0.725538
18	64251305	65830031		-0.000349238	3.85e-06	0.725718
22	45895856	46512413		0.000109981	-9.78e-06	0.726502
5	154449856	155290211		-1.43e-05	1.81e-05	0.726811
16	78452348	78709939	-1.21377	2.14e-05	1.57e-05	0.726848
9	11884425	12274220	0.251775	0.000149183	2.45e-05	0.727364
1	224435934	226143348	0.463794	0.000363809	9.22e-06	0.727654
15	41212265	42222063		-8.27e-05	6.9e-05	0.727731
17	39657337	40231221	-0.287755	0.000286226	2.03e-05	0.727834
7	9894421	11298815	-0.0964639	0.000780651	0.000161871	0.727857
18	67574191	69038112	0.597599	0.000109471	2e-05	0.728943
20	3083151	3655085		-8.98e-05	8.33e-06	0.728969
4	32593453	33640100		-0.000110899	-6.9e-07	0.729494
13	88191656	89057861		-4.26e-05	-2.23e-06	0.729694
11	93272186	94389331		5.17e-05	-2.66e-06	0.730139
4	162629512	163181531		-0.000172259	5.93e-05	0.731452
13	113269127	115109853		-0.00014525	-1.05e-06	0.731612
1	85940875	86549498		-6.79e-05	7.06e-06	0.731645
6	69295526	70359936		-2.3e-05	5.03e-05	0.731942
18	33792671	35072855		-0.000151503	1.43e-05	0.732855
4	133741753	135744132	0.174216	0.000543186	3.36e-05	0.733125
7	65570310	66453460	-8.48587	6.7e-06	3.57e-07	0.733292
4	131951466	133741365	0.447482	5.92e-05	3.88e-05	0.73353
13	61591949	62912481		-8.32e-05	6.62e-05	0.733563
2	124733246	125735879	1.36687	1.28e-05	2.43e-05	0.734159
11	115652723	117097952		-0.000137771	7.15e-05	0.735724
12	24545834	25991825		-0.000533045	-2.44e-05	0.735832
1	169522554	170372503		0.000511562	-2.29e-06	0.736551
1	115879821	116884431		6.36e-05	-7.68e-06	0.736561
16	81209631	82481987	-0.42696	0.000518062	1.94e-05	0.736772
15	101918830	102516259		-8.11e-05	2.18e-06	0.736796
18	73898846	75028501	0.203456	0.000851229	2.89e-05	0.737028
1	118837888	119792751		-6.11e-05	3.47e-05	0.737136
2	51668142	53351493		-0.000162859	0.000104017	0.737625
13	90179364	90867683	-0.844453	8.57e-05	5.07e-06	0.737801
11	95332310	96848965		-5.04e-05	1.71e-05	0.737981
3	82446746	83946780	0.275583	0.000100945	5.22e-05	0.737985
2	10442541	10879340		-2.95e-05	-1.31e-05	0.738061
20	26319535	30570889		0.000163188	-2.01e-06	0.738126
2	114848115	116770829	-0.380396	9.6e-05	5.6e-05	0.738311
13	100044673	101392748	0.189777	0.000267286	6.5e-05	0.738504
4	22395570	23563570		-0.000109569	1.22e-05	0.738594
5	131874022	132603137	-0.108439	0.00125329	5.45e-05	0.738675
12	124710996	125416169	0.344762	0.00013452	3.57e-05	0.739484
13	97521207	98589842		-0.000121774	4.63e-05	0.739772
6	20231516	22049758	0.131605	0.00421775	2.02e-05	0.740088
7	125387168	126516683		-2.55e-05	1.03e-05	0.74021
2	241909927	243185680	-0.19046	0.000484812	2.28e-05	0.740541
20	56216001	56679942		-0.0001661	2.58e-05	0.740686
12	75193041	76058346	-2.43702	4.07e-06	1.32e-05	0.740756
9	13797496	14712257		-0.000189142	8.67e-05	0.741279
17	66318466	66903293	-0.380583	0.000186897	1.69e-05	0.741765
15	68642047	69936117		-5.88e-05	2.41e-06	0.741957
5	134329463	135339464		-8.27e-05	4.88e-05	0.74221
4	72416258	75196731		-8.38e-05	8.85e-06	0.742859
5	169125063	170889081		-0.000235299	0.000118362	0.744444
10	19203300	20131614	0.148025	0.000684937	3.18e-05	0.744484
9	84389168	86180165	0.408766	7.7e-05	5.99e-05	0.744484
1	34017349	34797348	-0.644959	2.53e-05	5.32e-05	0.744607
12	127383648	128141516		8.24e-05	-1.27e-05	0.744733
2	81588482	83604057		-0.000106746	6.81e-06	0.745475
6	45788111	46556325	0.438898	0.000150967	1.55e-05	0.745553
5	50162186	52133670		-4.72e-06	1.96e-05	0.745634
15	32180607	33251727		-0.000103894	1.93e-05	0.745693
5	14988284	16034608	-0.397975	0.000284689	7.39e-06	0.745848
19	36047098	37454119	0.258357	0.000486699	1.9e-05	0.745865
5	145803849	147651230	-2.07955	1.03e-05	2.14e-05	0.746115
5	2979710	3600334	-0.433184	6.14e-05	5.86e-05	0.747445
2	29486078	29987735	-0.180256	0.000612292	2.18e-05	0.747724
16	87175053	88389287	-0.343342	0.000685087	1.37e-05	0.748788
3	162067622	163250087		-2.62e-05	3.77e-06	0.74921
13	34683262	36042839	0.611298	7.04e-05	1.72e-05	0.749542
1	235773790	236536723		-1.66e-05	-1.45e-06	0.75057
10	72480072	73612902		0.000798122	-1.82e-05	0.750597
3	60197	1128944	-0.406066	0.000172119	2.05e-05	0.750637
8	61810694	63710298	-0.45224	8.54e-05	3.62e-05	0.750793
16	13979558	15885158	-1.39375	4.2e-05	8.76e-06	0.751066
9	117307880	118569429	0.150253	0.00208913	1.44e-05	0.751206
10	47768664	49812917		0.000751455	-4.73e-06	0.751349
13	107788025	108518444	-0.163728	0.000157711	0.000117534	0.751687
6	39022698	40344526		-3.25e-05	0.000100536	0.752072
15	89562631	90452882		2.12e-05	-6.72e-06	0.752106
4	37536119	37886455		-0.000210664	-8.22e-06	0.752192
3	112183360	113323793		0.000159	-2.95e-07	0.752303
3	67299401	69197507		-7.69e-05	0.000120388	0.752522
10	113845990	115698315		-0.000119199	3.55e-05	0.752523
11	31856654	33383448	-0.656752	4.73e-05	2.55e-05	0.75284
4	94230511	95596188	0.435642	0.000494423	4.73e-06	0.753683
10	86460169	87285511		-5.37e-05	2.58e-06	0.754033
13	75084473	76504672	0.30307	0.00011333	5.83e-05	0.754177
12	48267635	48965461		3.42e-05	-2.07e-06	0.754196
14	74252993	75747118	0.18442	0.000184543	8.1e-05	0.754323
1	233753991	234206593		-0.000165757	-6.56e-06	0.754784
5	52134410	52661197		-8.49e-05	-4.58e-06	0.754918
3	153056839	154181836	1.75555	6.52e-05	2.06e-06	0.754953
9	108754828	109972524	0.124903	0.000441812	9.57e-05	0.75551
2	192696255	195109845	0.397852	4.14e-05	6.85e-05	0.755745
2	197308707	198140953	0.950746	0.00027278	1.07e-06	0.755769
17	5574433	6570522	0.0919842	0.000975407	0.000106221	0.756142
22	49082979	49521080	-0.170434	0.000312847	5.95e-05	0.756161
18	51953945	52707502		-3.22e-05	2.16e-05	0.756206
8	25461344	26681450		-5.62e-06	9.88e-05	0.756572
3	35243764	36481385		-0.0001437	8.33e-05	0.756819
5	178410839	179245749	5.39491	1.62e-05	1.07e-06	0.758786
11	56625775	58455947	0.291939	8.97e-05	0.000105031	0.759091
9	9375194	9793342		5.85e-05	-5.11e-06	0.759435
5	177992368	178410668	-1.3014	9.42e-05	1.52e-06	0.7601
10	28735045	29174963		-3.55e-05	2.32e-06	0.760113
8	1162454	1625424		-0.000164031	2.52e-05	0.760312
6	80557170	82387384	-2.43239	2.42e-05	3.65e-06	0.760318
13	104843186	105990071		-0.000219302	4.02e-05	0.760722
2	168431583	169176766	-0.407907	5.32e-05	4.49e-05	0.760832
15	54337243	55134743		-5.97e-05	2.59e-05	0.761747
7	18863387	19975992		-0.000130694	7.88e-06	0.76177
21	20199390	21022168		-0.000267108	8.98e-06	0.762042
5	75242395	75740199		-0.000112963	-3.77e-06	0.762354
1	210741816	211763053		-8.8e-05	5.93e-05	0.762639
3	63505191	64473972	0.314691	0.000116663	4.19e-05	0.76274
17	77471383	78780080		-0.000129915	4.52e-05	0.762885
18	43295347	43881224		-1.23e-05	-3.29e-06	0.763244
4	9408158	10696229		-1.37e-05	1.02e-05	0.764601
20	15148231	16150464	-0.607783	8.39e-05	2.56e-05	0.76482
17	68199783	68875761	0.288575	0.000357702	1.19e-05	0.765125
2	240962194	241907076	-0.229277	0.00029198	4.71e-05	0.765626
10	94196690	95064828	-0.259103	0.000591336	1.01e-05	0.765763
14	99981105	101244250		-5.92e-05	0.000122719	0.766468
1	3066761	3679461		-0.000240321	2.2e-05	0.766843
12	30355547	31067009	-0.56556	5.95e-05	1.44e-05	0.767741
21	33273162	33988973		0.000181009	-3.11e-06	0.768014
21	32213678	33270766		-6.99e-05	4.46e-05	0.768441
8	2681051	3358423	-0.324749	7.09e-05	8.61e-05	0.768878
7	66454071	67369810		-0.000128918	2.34e-05	0.769562
5	45286977	50161698	-3.02394	1.17e-06	2.37e-05	0.769661
7	52275656	53175065	0.444059	0.000106866	1.97e-05	0.770502
1	223630619	224434769	-2.35448	3.6e-05	1.23e-06	0.770584
8	70003607	72013005	-1.02166	0.000179241	2.99e-06	0.770669
18	29564408	31774120	0.300169	9.8e-05	6.58e-05	0.771412
11	131871467	132386355	-0.0972108	0.00040871	8.07e-05	0.771704
2	42949616	43307776	0.250977	0.000116436	3.35e-05	0.772282
8	31947880	32448740	-0.632203	9.73e-05	5.63e-06	0.772703
17	13001700	13625425	0.479158	0.000110534	1.82e-05	0.773105
5	150918158	152360494	-0.401545	0.000212209	1.6e-05	0.773205
3	189531911	190303805		-5.3e-05	3.1e-05	0.773409
2	224003069	225832409		-0.000102751	-3.11e-06	0.773785
12	47505424	48267360	-0.386653	0.000100526	2.13e-05	0.774022
1	152535586	153163377		0.000256248	-2.62e-06	0.774387
11	59620206	61870732	-0.112539	0.00185651	3.21e-05	0.774515
3	145664135	146722271		-4.35e-07	6.63e-06	0.775252
3	101808379	103025517		-4.18e-05	7.96e-06	0.775766
9	37679713	42220384		-0.000144239	5.19e-05	0.775793
3	130244120	131373405		-0.000102846	2.58e-05	0.776115
7	31609317	33150311	-0.581846	6.11e-05	2.93e-05	0.776143
5	26185302	26849079	0.16492	0.000218338	3.13e-05	0.776773
14	55044905	56215082	0.610487	0.000150896	6.12e-06	0.776862
4	75555658	76283179	-0.185025	0.000268789	2.46e-05	0.777126
11	10371614	11361034	-0.136196	0.000323813	9.92e-05	0.777278
10	3786476	5358542		-0.000135521	2.16e-05	0.777532
1	169078572	169521853		-6.41e-05	3.06e-05	0.777871
19	4349416	5191547		-4.72e-06	1.82e-05	0.778391
16	8572557	8960864	0.225429	0.000177458	3.44e-05	0.778486
16	73543220	74724933	-0.604791	3.72e-05	5.44e-05	0.77865
16	59889269	60744157		-0.000113196	1.32e-05	0.77909
9	109974206	111137001	1.16718	0.000215701	2.02e-06	0.779275
2	227532464	228456451		-0.000177433	1.17e-05	0.779577
15	59507391	60018662		-7.28e-05	3.91e-05	0.780297
1	15424441	17123862	0.0811787	0.000597919	0.000184474	0.780609
16	51703888	53845487	-0.105565	0.000428597	0.000270829	0.780618
2	204815902	206043539		-0.000181927	6.56e-05	0.78084
1	69441920	70486660		8.89e-05	-5.77e-06	0.780935
18	53764157	55089715	-0.266311	5.87e-05	9.88e-05	0.7819
7	124155319	125386718	-1.95426	0.00011272	5.63e-07	0.783008
10	75700056	78638957	0.320223	0.000119192	6.5e-05	0.783073
8	21022075	21402658		-0.000164763	2.18e-05	0.783272
22	31535872	32324140		-2.73e-05	1.2e-05	0.783382
2	3003472	4148069		-0.000194465	9.1e-06	0.783426
1	156335111	157154186	-0.169282	0.000265688	3.51e-05	0.783493
1	232384356	232949914	0.496059	5.5e-05	3.24e-05	0.783575
3	140276484	142863564	0.086101	0.000918875	0.000114621	0.783694
5	28310093	30129786		-0.000188383	1.35e-05	0.784878
11	77904339	79723318		-8.72e-05	4.19e-05	0.785561
3	124678230	125875831		-7.5e-05	-3.34e-06	0.785622
21	27777181	28205789		-0.000159744	6.84e-05	0.785641
4	163728264	164910818		-3.92e-05	4.47e-06	0.785948
6	133869809	136186007	-0.156919	0.000462106	5.53e-05	0.786153
5	35799275	37888797	-0.359367	0.000128604	3.74e-05	0.786982
8	23548749	24456913	-0.547281	2.49e-05	2.7e-05	0.787383
15	60670287	61803306	0.133652	0.000481857	9.22e-05	0.788503
10	36885921	37845308		6.22e-05	-3.59e-06	0.788708
19	57952035	58531715		-5.26e-05	1.48e-05	0.788794
2	36122006	37004185		-0.000105572	1.99e-05	0.78901
8	108646968	110761074	-0.137367	0.00033611	6.99e-05	0.789153
16	79369779	80184442		0.000143399	-8.07e-06	0.789376
1	201366509	202820077	-0.116289	0.00073156	5.38e-05	0.789536
19	30858965	32136133		0.000452086	-6.84e-06	0.790256
1	166364063	167158927	-1.53551	0.000110474	1.41e-06	0.790311
13	48440893	49987145	-0.115308	0.000358564	5.38e-05	0.790687
11	30057440	31853968		-6.13e-05	1.34e-05	0.791174
18	12737582	14358413	0.126175	0.00211162	1.51e-05	0.791719
3	7509715	7991133		-0.000119431	3.62e-05	0.791862
11	117098436	118898319		0.00086435	-5.6e-06	0.792191
4	35151237	36301997	0.101387	0.000703373	4e-05	0.79354
11	94391845	95329108		0.000401444	-1.82e-05	0.796122
4	33640864	35150284		-1.47e-05	3.08e-05	0.79627
19	24059507	28555771		-3.8e-05	4.13e-06	0.796994
20	58296350	59361064		-0.000158597	5.25e-05	0.797391
16	53848448	54671719	-0.390682	4.25e-05	0.000117708	0.797444
21	21905658	23268216		-0.000356698	-6.06e-06	0.797507
13	103340536	104065375	-1.02087	2.04e-05	1.5e-05	0.797548
20	4701706	5304961	1.17025	8.94e-05	2.58e-06	0.79814
3	81190039	82446513	-0.279687	0.00011226	2.07e-05	0.798308
18	63111628	64250279	0.909598	6.1e-05	5.26e-06	0.79878
1	104373157	105192916		-2.47e-05	8.6e-06	0.798917
15	86342119	86650301		-5.69e-05	1.6e-05	0.799199
10	85424493	86459792	0.219139	0.000149155	5.25e-05	0.799404
6	128759755	130538497		-0.000188453	4.39e-05	0.799533
10	69896336	71052508	-4.35555	3.54e-06	4.36e-06	0.799969
7	67370861	68125403		6.85e-05	-1.2e-07	0.800176
3	181431571	182975975	-0.099998	0.000284081	0.00011453	0.800334
6	119075856	120628075		-3.03e-05	7.71e-05	0.800434
3	75377075	76854466		-7.58e-06	-7.52e-06	0.800601
15	66948951	68640917	-0.107957	0.000674711	0.000103245	0.80102
2	182845657	184442530	-0.329748	8.05e-05	4.58e-05	0.801221
7	39535570	40925323	-0.28868	0.000191601	1.34e-05	0.801347
5	102686157	104542488		-0.000169508	7.69e-05	0.801416
4	163183341	163726178		-1.96e-06	-6.98e-07	0.801751
10	68430236	69893580	0.299258	0.000163714	2.28e-05	0.801773
20	31615242	33883015		-4.48e-05	2.67e-05	0.802571
17	14860784	16319512		-1.22e-05	8.14e-05	0.802619
15	91749626	92164207		-0.000152786	2.29e-06	0.802938
1	79113455	80341320		-0.000105139	1.71e-05	0.803004
1	95199771	96149941	1.2304	0.000160342	1.24e-06	0.803061
9	136979744	137928846	0.197096	0.00026919	3.83e-05	0.803637
2	133951544	136822267		-2.13e-05	1.71e-05	0.803758
5	147665223	150393107	0.0396648	0.00425289	0.000182556	0.803818
1	211763754	213578006	0.2218	0.000656624	1.42e-05	0.80438
17	14210015	14499605		0.000362823	-1.77e-05	0.804721
7	76551983	77101532	-0.24007	0.000105586	1.81e-05	0.804932
14	34769883	36344816	-0.23221	0.000687592	7.94e-06	0.805141
15	98497881	99128454	-0.266254	0.000298879	1.47e-05	0.805434
15	84063245	85517022	0.426686	0.000177895	9.78e-06	0.805983
4	18752722	20084049		-0.000108695	3.28e-05	0.807466
8	96534326	97318660	0.413727	9.17e-05	1.44e-05	0.808232
10	112560012	113839866		-5.87e-05	5.98e-06	0.808712
14	71132759	72213258		-5.38e-06	-6.73e-06	0.809153
2	49113132	50757671		0.000106803	-1.35e-06	0.809265
6	106922281	108322638		-0.000321068	-8.04e-06	0.809936
13	60855021	61589772		-5.25e-05	-6.29e-07	0.810003
8	72014069	72749564		-8.03e-05	2.65e-05	0.810279
19	29318443	30113252		-0.000157725	-7.52e-06	0.810777
4	139115093	139552965		4.75e-05	-7.44e-06	0.810795
3	148316766	149988630	0.192257	0.0002846	4.3e-05	0.812363
11	33384046	34321466		-5.34e-05	-2.47e-06	0.812773
1	102894567	104369301		-1.32e-06	5.03e-05	0.812866
8	57655067	58674153		-0.000211559	1.13e-05	0.813767
8	72751469	73423214		0.000209458	-7.88e-06	0.814859
5	1763566	2369337		-9.32e-05	3.7e-05	0.815096
15	42222390	43473907		-0.000136705	3e-07	0.815327
1	239299272	240562764		-0.000166326	-1.86e-07	0.815992
16	76058697	76987262		-5.86e-05	6.49e-05	0.816104
12	70817279	71688642		-6.26e-05	3.91e-05	0.817186
7	137138736	138742981	-0.122329	0.000579247	4.49e-05	0.817388
11	36118027	37838625	0.159984	0.000247988	6.4e-05	0.817645
12	50160662	51582048	0.152042	0.000686329	1.16e-05	0.817814
10	10542217	12092029	-0.16808	0.000115342	0.000155053	0.81955
7	96613246	98151455		7.45e-05	-4.11e-06	0.819915
20	25020047	26319418	-0.486233	7.72e-05	9.48e-06	0.819942
10	120997666	121874991	0.379626	4.95e-05	4.47e-05	0.820318
3	127471641	130243259	-0.47199	7.74e-05	2.15e-05	0.820611
17	3426133	4321755		-8.07e-05	4.66e-06	0.820763
2	73174848	74121000		-6.21e-05	1.5e-05	0.820927
2	180139219	180661233	0.393157	0.000100094	2.12e-05	0.820967
18	5198562	5852964		-0.00010879	-2.1e-05	0.820983
4	5971634	7135912	0.0716767	0.00086038	9.81e-05	0.821494
3	111416451	112182995		0.000141143	-3.8e-07	0.822123
6	105754306	106921804		0.00134486	-1.41e-05	0.822236
8	92344138	94269630		-6.62e-06	0.000123161	0.822308
1	220069681	221856899	0.0741944	0.00116367	5.3e-05	0.822662
2	229368812	230282624	-0.445445	0.000158312	7.56e-06	0.822676
4	96182669	96464931		-4.95e-05	5.73e-05	0.823459
6	14619148	15998368	0.134387	0.00127608	1.62e-05	0.823578
1	167159608	168168773	-0.367998	0.000181862	1.12e-05	0.824642
2	123244233	124730999	-0.278959	0.000165178	2.18e-05	0.824829
21	28206883	28705495	-0.83656	3.83e-05	6.78e-06	0.824929
5	23153562	24794957	-0.494404	3.92e-05	3.02e-05	0.825633
2	129312188	129864416	-0.280891	0.00013262	1.23e-05	0.825958
2	15721423	16549199		-0.000104828	3.19e-05	0.826041
12	10477712	11684725		-0.000102601	1.89e-05	0.82662
3	23123318	23802647	-0.208465	0.0003805	9.05e-06	0.82683
13	95540709	97520182		-4.16e-05	1.17e-05	0.826965
8	4479836	4754328		-0.000144855	-5.38e-07	0.827128
4	27904556	28871862	0.387278	3.74e-05	3.12e-05	0.827623
3	12859004	13523338		-0.000149206	3.29e-05	0.827985
16	57663619	58508278		-5.81e-05	1.42e-05	0.828311
7	101731567	103193331		-4.63e-05	6.41e-05	0.828513
9	103969339	104552711		-8.8e-06	-1.37e-05	0.828829
2	170973461	172086127		0.000472453	-8.46e-06	0.828965
18	1940863	2206099	0.348046	0.000182216	5.29e-06	0.829437
14	56949644	58448681		-1.83e-06	1.95e-05	0.829924
18	59585959	60822264	0.120056	0.000197543	9.93e-05	0.830234
5	101101325	102681586		-8.16e-05	9.79e-06	0.830425
5	97436504	99258325	-0.54365	0.000151678	6.17e-06	0.831146
5	122604501	123236124		-2.68e-05	1.71e-05	0.831298
4	42662718	43962569		-5.19e-05	1.96e-05	0.831964
3	71421152	73238935		-0.000301954	0.000396408	0.832162
4	114904730	117275534	0.968096	1.12e-05	2.45e-05	0.832347
21	29515884	30844467	0.269632	0.000291875	9.89e-06	0.832698
5	144584265	145803004		-9.25e-05	0.000154294	0.832742
3	142864473	143494546	0.164618	0.000554246	1.69e-05	0.832753
6	4317398	5056146	-0.37245	0.00021423	6.87e-06	0.833816
16	6264139	7045506	-0.250447	0.000148416	5.75e-05	0.833945
17	34393296	35725997		-0.000156766	9.6e-06	0.834614
17	51284441	52861905	1.59221	1.31e-05	8.89e-06	0.834645
8	123547148	124483938		-0.000231017	1.16e-05	0.834955
1	98564736	100064599		-2.68e-05	5.41e-05	0.835091
10	84383277	85424102	-0.546453	2.2e-05	2.96e-05	0.835106
10	83597818	84383108		-0.000131338	1.36e-05	0.835112
1	97458722	98562260		-2.08e-05	4.63e-05	0.8352
6	137813095	139532424	-0.146797	0.000785147	2.17e-05	0.835821
16	8237157	8572350	0.263058	0.000107678	2.97e-05	0.836076
10	121875531	122805770		-3.04e-06	1.66e-05	0.83766
3	188202550	189531496	-0.31926	0.00039909	7.41e-06	0.837875
15	57638075	58438535	0.938042	0.000234028	1.09e-06	0.838307
4	188687155	189524815	0.669813	7.48e-05	6.83e-06	0.838608
21	19151940	20198061		4.63e-05	-2.26e-06	0.838922
7	4783723	5412932	-0.59132	0.000105888	6.57e-06	0.83906
6	143720467	146663272	0.258969	0.000262209	2.48e-05	0.839238
6	97093295	98893182	-0.0937128	0.000145155	0.000252325	0.839272
17	68877746	69242135	-0.643885	9.13e-05	3.04e-06	0.839315
6	93429797	94919277		-0.000194186	9.28e-07	0.83968
19	7312727	8684707	-0.152017	0.000577847	2.34e-05	0.840268
4	118220292	119945314	0.150847	0.000249636	4.25e-05	0.840656
5	163769738	164944949		-5.7e-05	2.75e-05	0.840736
11	70616465	71842303		-7.37e-05	-2.58e-06	0.840828
2	191873553	192695107	0.18892	0.000275067	1.56e-05	0.840931
5	93607443	95822590	-0.219046	0.000148276	5.42e-05	0.841507
3	42184361	45162316		-0.000236286	5.43e-05	0.841817
16	7525825	8236887	0.46785	9.97e-05	1.93e-05	0.842352
18	9415389	10462537	0.212454	0.000468242	1.83e-05	0.84321
3	167117143	167912878		-0.000125881	7.51e-06	0.843604
12	93792655	95717265	0.0964445	0.000402368	0.000104402	0.844105
1	179678188	180567596		0.000113253	-2.47e-06	0.844834
15	50006184	51681073	0.248161	0.000165573	2.38e-05	0.845153
9	90198375	90893610		-0.000228947	-1.49e-06	0.845566
10	127821105	128409952		-1.58e-05	6.01e-06	0.845673
2	219675067	220774229	-0.21501	4.76e-05	7.86e-05	0.846089
4	69954297	70517143		-6.64e-05	-3.63e-06	0.846443
13	53337952	54681048	-0.35814	0.000347972	4.86e-06	0.846488
7	111450919	113336970	0.192432	0.00040795	1.86e-05	0.847273
3	159274785	161523859	0.144299	6.43e-05	0.000169554	0.847719
5	88069593	90500398	-0.124208	0.000450405	5.16e-05	0.848032
8	4071516	4274957		-4.89e-05	5.48e-06	0.848067
17	62037685	64434272		-2.81e-05	3.44e-07	0.849571
2	228457117	229368530	-0.24528	3.58e-05	8.71e-05	0.85003
14	61651278	63164649		-0.000106498	9.1e-05	0.850246
4	117275542	118219755	-0.218111	0.000109526	1.98e-05	0.850516
9	342841	1006606		0.000483144	-1.52e-05	0.850783
18	50152229	51059341	0.105685	0.000163956	0.000127607	0.850884
8	108115161	108646193	-0.135686	0.000254484	1.69e-05	0.851157
17	45876022	46828302		0.000414642	-1.73e-06	0.851161
10	36020445	36884906		-9.11e-05	1.6e-05	0.85119
5	124748624	126938920	-0.462873	0.000125591	1.4e-05	0.851396
1	236537770	237493854	0.134401	0.000561402	2.37e-05	0.851455
14	36345767	36682357		-7.3e-05	-2.98e-06	0.852149
17	78780686	79683249	-0.160596	0.000190761	3.71e-05	0.852185
19	12500149	13903388		-5.68e-05	0.000142925	0.852463
4	185477964	185932497		0.000228979	-4.51e-06	0.852572
6	19203782	20228741	-0.0770512	0.000436777	8.79e-05	0.853149
22	23697301	24370194	-0.19388	9.7e-05	4.32e-05	0.853521
12	126463562	127382559		-0.000240354	5.37e-05	0.853783
12	128814615	129688509		-0.000136678	5.17e-07	0.853911
3	31721774	33011510		6.73e-05	-6.31e-06	0.854046
21	38429389	39248065		-7.42e-05	3.67e-05	0.854509
20	40585126	41194048		0.000109916	-1.84e-05	0.855016
10	64263402	65469133	-0.0873089	0.0033977	1.67e-05	0.855236
2	159575554	161077823	-0.0903884	0.000361576	7.64e-05	0.855506
9	103544757	103969076		-3.82e-05	2.02e-06	0.855839
1	18486272	20022063	-0.418744	4.25e-05	4.59e-05	0.855891
5	1270983	1762678	0.608525	8.94e-05	3.47e-06	0.855905
15	33253484	33792116	0.215719	0.000288129	1.22e-05	0.856292
15	90453183	91221307	0.27896	0.000165063	7.51e-06	0.856859
6	159319812	159792458		0.00116777	-6.79e-06	0.857347
4	130950008	131948861	-0.885101	8.22e-05	1.93e-06	0.857664
1	237495080	239297872	0.0956812	0.000474047	8.08e-05	0.857957
3	104879008	106330349	1.14386	4.1e-05	3.13e-06	0.858156
2	103264434	104481488	-0.88295	1.11e-05	1.22e-05	0.858285
13	60087834	60854106		-3.98e-05	-4.69e-06	0.858431
18	71244692	71892202		-2.06e-05	1.19e-05	0.859605
13	105990812	106439396		-0.000269419	-6.49e-06	0.859964
14	26680794	28466225	0.0817983	0.000246464	0.000108453	0.860235
1	221857359	223630391	-0.380713	0.000253168	5.89e-06	0.860552
19	56365323	56898342		-6.9e-05	9.74e-07	0.860662
9	71969482	73398448		4.12e-05	-1.08e-05	0.860945
7	2931676	3736942	0.466477	0.000258656	3.09e-06	0.861045
6	100287245	101862923		-9.45e-06	9.23e-06	0.861423
11	27019873	28741185		-0.000116793	7.81e-06	0.861531
7	153081698	153934166	0.094046	0.000398275	5.71e-05	0.861648
2	56160647	56599354	-0.569702	6.93e-05	4.61e-06	0.86173
6	63979	824529	0.079996	0.000522444	5.56e-05	0.862065
10	119698700	120994671		-2.79e-05	2.66e-05	0.862492
16	12151797	12775407	0.276603	0.000118527	2.75e-05	0.862513
9	114078103	114828332	-0.315396	3.6e-05	2.77e-05	0.862813
4	15850685	16520118	0.819935	3.72e-05	5e-06	0.863215
10	107875182	109577686	0.208495	9.64e-05	5.44e-05	0.863407
6	62692409	63712779	0.594429	9.36e-06	1.94e-05	0.863847
5	141640419	142230251	-0.519353	9.02e-05	4.53e-06	0.863899
12	63158712	63908647		-0.000203637	3.93e-05	0.864023
3	176269091	177530606	-0.0996062	0.000354976	5.17e-05	0.864269
13	43099889	44637493	0.074957	0.00152949	3.39e-05	0.864545
2	32493210	33361425		-9e-05	4.28e-06	0.864594
3	33988115	35241960	0.105661	0.000152812	7.45e-05	0.864956
3	154183562	156005200		-0.000197854	-1.08e-08	0.865608
10	109578567	110311094		-4.17e-05	-1.04e-05	0.865623
4	172737462	173760563		-3.53e-05	2.48e-05	0.865952
20	3655943	4051325		-6.33e-05	4.32e-05	0.866338
19	16252072	17942927		-9.14e-05	6.28e-05	0.866382
15	47000857	47977097	0.156355	0.000138056	3.25e-05	0.866911
17	18456679	19666001	0.297475	3.05e-05	3.22e-05	0.866917
17	60885287	62035655	-0.507524	7.56e-05	4.17e-06	0.867797
10	17591919	19202731		-0.000107477	3.16e-05	0.868047
11	84618788	86623913		-2.35e-05	6.57e-05	0.868257
1	4750013	5000086		-3.65e-05	4.48e-05	0.868581
7	17279294	18861958		-0.000231244	7.84e-05	0.868584
11	98703733	99613901		0.000172298	-6.24e-06	0.868606
20	8601114	8881586	-0.373159	2.47e-05	1.62e-05	0.869054
14	46312678	47456738	0.255076	7.16e-05	1.8e-05	0.869654
3	87408634	88725583	-0.234847	6.5e-05	2.39e-05	0.86972
1	75992778	76476360		-6.4e-05	1.35e-05	0.870104
18	35838871	36364691		-3.87e-05	1.69e-05	0.871223
11	129839528	130892029		-7.75e-05	-9.36e-06	0.871314
2	40080343	40625847	0.372452	0.000381545	2e-06	0.871404
20	11014704	11534388		-6.47e-05	8.65e-06	0.873611
3	1528147	2423237	0.406646	0.000158562	6.3e-06	0.874378
17	8705612	9229793	0.132112	0.000275852	2.27e-05	0.874775
11	61873755	63153602	0.455804	8.74e-05	4.86e-06	0.874973
9	31837040	32249649		-7.53e-05	-3.4e-06	0.875197
21	43343190	44632513	0.16153	0.000380237	2.5e-05	0.875738
7	57382271	62556935		-1.16e-05	-3.58e-06	0.876066
9	33187897	34769004		0.000219404	-3.28e-06	0.87734
2	79008155	80804284		-0.000212683	0.000139163	0.877641
17	9714995	10573151		0.000402904	-4.27e-06	0.877753
10	60969	747115		-5.41e-05	2.72e-06	0.877784
9	4380096	4590305		0.000480622	-1.97e-05	0.878334
1	177432237	178940717		-7.99e-05	0.000111073	0.879116
17	79683698	80969550	0.143219	0.000199785	4.1e-05	0.879341
2	129864730	131463038	-0.137055	0.000362533	1.55e-05	0.879878
15	66359486	66948204		-0.000100126	-3.35e-07	0.88011
1	24528210	25305673	-0.0852626	0.000504274	2.17e-05	0.880966
5	42623245	43859513		-0.000117448	-5.81e-07	0.881191
7	152410248	153080056	0.10493	0.000203336	3.94e-05	0.881336
4	123563078	125863762	0.696274	0.000188791	1.87e-06	0.882089
2	140902383	141803496		0.000787872	-3.33e-07	0.882166
10	129483173	130282731		0.00016736	-8.95e-07	0.882632
3	163251056	164816939		-0.000160895	1.18e-05	0.882664
9	18660695	19129349		-5.31e-05	2e-05	0.883548
12	4695425	5877653	-0.90962	1.85e-05	1.12e-05	0.883882
4	12201002	13002341		-5.59e-05	-1.05e-05	0.884456
9	5273896	6144065	0.333003	0.000158652	4.67e-06	0.88484
2	117728904	119581280		-0.000253704	8.83e-05	0.885008
1	175385076	176416712		0.000311409	-6e-06	0.886801
7	33151181	34939884	0.419086	8.62e-05	1.03e-05	0.887475
21	26467796	27776736		-7.99e-05	6.12e-05	0.888643
12	131408716	132012266		-0.000135146	-1.45e-05	0.888735
7	8476787	9223721	0.0592387	0.000451886	7.34e-05	0.889167
8	3358433	3584832	0.235229	2.96e-05	3.55e-05	0.889367
3	2423999	2769230		-8.05e-05	-2.53e-08	0.889526
4	64118963	65300308		-5.68e-05	1.86e-06	0.88968
18	47263681	47814821		-3.65e-05	-1.41e-06	0.889719
5	67096780	70682458		-0.000287087	6.2e-05	0.891844
8	54116775	55914038	-0.30426	0.000182558	5.61e-06	0.892427
8	90607207	92342283	-0.844777	0.000279673	3.3e-07	0.892792
8	11250848	11836622		8.11e-05	-1.74e-06	0.89503
10	747772	1330771		2.21e-05	-6.43e-06	0.895661
16	60745208	61991704		-2.25e-06	2.11e-05	0.895896
9	6144333	7232230		-0.000115922	-4.7e-06	0.896245
18	5855598	6630394	0.199566	5.85e-05	4.05e-05	0.896543
12	107527013	108504440		2.94e-05	-1.49e-06	0.896928
14	58449526	59135770		-2.45e-05	8.19e-05	0.896994
12	65926411	67039427		-0.000145293	3.03e-05	0.897094
6	77257275	78957547		-0.000276154	2.11e-05	0.89731
1	226146348	226808294	-0.0707549	0.000503508	1.74e-05	0.897411
20	30574455	31613985	-0.174162	0.000764381	2.82e-06	0.897488
2	107406885	108427822		-0.000242014	4.95e-05	0.897584
20	33885155	34891416		-4.41e-05	-4.25e-07	0.897834
20	61301855	62119318	0.0774999	0.000737216	2.69e-05	0.898295
3	62882619	63504979		-8.64e-06	-6.3e-06	0.898598
3	194465233	194756339		1.44e-06	-5.24e-06	0.898708
16	68429894	70885818	0.0667804	0.000322313	0.000154735	0.899285
16	58510034	59888170		-5.07e-05	4.42e-05	0.900199
2	133034031	133950661		-0.000203639	7.72e-05	0.9003
15	97092654	98496698	0.0790377	0.000368483	7.59e-05	0.900342
3	193886289	194464791		-8.95e-05	4.82e-06	0.900988
4	79470550	80994124	-0.630149	7.41e-06	2.25e-05	0.900991
3	46657428	48525955		5.46e-05	-2.42e-06	0.901891
19	49491035	49923166	0.299289	0.000136	2.5e-06	0.902092
20	39455778	40584825	0.0396578	0.00096185	5.22e-05	0.90216
7	7168493	7679885	0.103865	0.000189219	2.36e-05	0.902301
13	22211354	23590611		9.4e-05	-1.18e-05	0.902359
21	44690856	45598522		0.00090808	-1.52e-05	0.90278
14	93379151	94420996	0.0411107	0.000458036	0.000101667	0.903188
16	88966667	89604610		-4.91e-05	2.29e-05	0.903376
10	26633775	27667904		-5.95e-05	-9.4e-06	0.903408
5	70683839	72420748	-0.113281	0.000456943	2.15e-05	0.903428
19	5192372	5766090	-0.483151	7.44e-06	3.46e-05	0.903452
1	7245922	7604778		-0.000124056	-3.59e-06	0.903548
2	70756057	71704491	-0.163446	5.04e-05	6.47e-05	0.903618
16	9659584	9997178		-4.37e-05	1.32e-05	0.903666
11	49660004	55116367		3.56e-05	-3.99e-07	0.903754
10	49816189	50839403		0.00073423	-1.6e-05	0.903921
1	80341732	81056946		-4.88e-05	1.28e-06	0.904682
19	22037866	22803640		6.74e-05	-1.96e-06	0.904709
2	151191481	152490219		0.000206641	-5.63e-07	0.905023
9	106488291	107545903		7.49e-05	-1.9e-06	0.905212
9	105041756	105743445		-6.89e-06	6.62e-06	0.905446
14	72214790	72888979	0.28071	1.5e-05	4.52e-05	0.90579
4	108469756	109979131		0.000302296	-8.98e-06	0.906479
2	74121278	76615798	0.183013	4.19e-05	0.000124538	0.906554
6	58139505	62691733		-1.91e-05	1.8e-05	0.90662
13	71095483	71759743		-1.43e-05	3.09e-05	0.906639
17	26273607	27884779	-0.134088	5e-05	0.000121252	0.906773
10	87285907	88450872	0.172304	3.78e-05	6.63e-05	0.906938
9	92443570	93441674	-0.168202	0.000429367	5.54e-06	0.90699
5	106800765	108633176	0.111599	0.000518668	1.96e-05	0.907107
2	155209736	156568446	-0.136014	0.000102375	3.85e-05	0.907292
8	41719750	42501174	0.0635798	0.000698311	1.15e-05	0.907688
8	107410067	108108114	-0.365356	2.11e-05	1.2e-05	0.908083
18	77151867	78017074	-0.0416531	0.00101722	4.55e-05	0.908103
8	10537940	11249261		0.000132107	-1.96e-06	0.908291
10	52086939	52707026	-0.14603	0.000188286	7.14e-06	0.908309
4	99423280	100322786		-9.39e-05	0.000332634	0.90882
9	104553938	105041375		-1.55e-05	1.34e-06	0.90932
22	25419524	26113333	-0.685928	0.000134001	6.73e-07	0.909844
8	4755088	5146808	-0.0708378	0.000232964	5.4e-05	0.910318
8	143750619	146303789	0.150869	0.000156108	2.21e-05	0.910332
5	7853304	9084076	2.60886	2.09e-06	6.39e-06	0.91081
17	69242932	70147289		8.65e-05	-4.12e-06	0.910887
7	113337327	116315205	-0.0900505	0.000116969	0.000101088	0.910906
2	11652795	12720977	0.0840542	0.000284382	5.07e-05	0.91183
7	153934210	154963787	-0.0637254	0.000114603	0.00018567	0.911873
14	54162655	55043520		0.000166321	-6.36e-06	0.912361
10	7639932	9432277		-4.31e-05	0.000177191	0.912573
14	47457846	48351664	0.486623	2.74e-05	6.37e-06	0.913942
7	30172195	31608495		-0.000188066	1.52e-05	0.914149
[truncated: 256 more rows]

## Sheet: Table S3
Supplementary Table S3.The result of local genetic correlation analysis(Alcohol intake vs UC)
chr	start	end	corr	h2_1	h2_2	p
16	27446054	29023966	1.00253	0.000973262	0.000586455	4.23e-09
4	103388441	104802530	-0.984502	0.000807472	0.000105399	4.66e-05
15	41212265	42222063	-1.01003	0.000902864	6.9e-05	7.16e-05
3	85093629	86734415	0.881115	0.000676267	0.000179386	0.00019153
10	33656119	36017592	0.797235	0.000971396	0.000109229	0.000785872
13	40181792	41773356	0.888206	0.00129141	8.07e-05	0.000808704
6	116130983	117566682	-1.23367	0.000704219	5.22e-05	0.00171876
2	28597624	29484922	1.13532	0.000330564	9.84e-05	0.00199774
22	43187900	43645335	0.865983	0.000280936	0.000123235	0.00250942
4	1478711	3612028	0.677038	0.000457715	0.000303339	0.00306668
10	92682369	94196248	-1.11386	0.000496276	4.69e-05	0.00354393
8	29277652	31947675	1.04011	0.000328457	0.000163565	0.00357218
8	102944509	103730879	-1.2342	0.000411188	4.41e-05	0.00361458
13	41774489	43099692	-1.84537	0.000189466	5.06e-05	0.00372199
9	122258577	124870612	-0.914649	0.000410884	0.00018303	0.00385105
20	44960997	45649369	1.01913	0.000414835	6.75e-05	0.00429059
4	90126331	91453993	-0.927905	0.000187144	0.000181451	0.0048018
11	120173354	121660636	0.770927	0.000716802	0.000136757	0.00494354
7	103193651	104157576	3.66063	2.72e-05	0.000109701	0.00510469
4	104803329	106479425	0.754694	0.000731634	0.000141896	0.00530324
7	21712615	22811384	-0.927701	0.00103388	6.31e-05	0.00662848
15	26676258	27265824	2.40698	6.42e-05	5.3e-05	0.00688226
4	5971634	7135912	1.0749	0.00046072	9.81e-05	0.00709983
1	6134990	7245669	-1.45421	0.000279373	4.7e-05	0.00741542
17	820511	1480393	1.23003	0.000542383	3.26e-05	0.00834997
3	9195331	10526438	-0.948329	0.000784184	5.84e-05	0.00890163
16	74730819	75517115	1.04041	0.000621474	3.96e-05	0.00936754
14	74252993	75747118	1.10307	0.000234463	8.1e-05	0.0094433
7	107306421	108375939	1.18554	0.0032359	1.29e-05	0.0105095
9	93442205	94163515	0.977881	0.000670254	3.56e-05	0.0108707
15	74453873	75516403	-1.15427	0.00010807	0.000103752	0.0108974
17	37344586	38649203	-0.820112	0.00157268	8.44e-05	0.0116648
2	26894589	28597305	0.873031	0.000263301	0.000493829	0.0118266
16	17335780	18062164	0.923602	0.000329376	0.000118733	0.0124954
1	93352491	94451007	-1.2711	0.000120652	9.95e-05	0.0126544
7	9894421	11298815	-1.05849	0.000202864	0.000161985	0.0127776
7	141109797	142655113	-1.03956	0.000255279	0.000108807	0.0130426
2	57939866	60449069	-1.1409	0.000163875	0.000327894	0.0133928
1	89451664	91866856	-0.845697	0.00037837	0.000185852	0.0135307
22	29456360	30604102	-0.683117	0.00124744	4.63e-05	0.0145326
9	16056127	16833797	0.938472	0.000414523	0.000105838	0.0147861
11	96849530	98703542	-1.07226	0.00037591	0.000117387	0.0153819
6	137813095	139532424	1.42166	0.00113584	2.16e-05	0.0154935
17	44863413	45874715	1.35752	0.000169626	8.42e-05	0.0169417
13	46493234	46866562	-1.12156	0.00028238	2.8e-05	0.0190817
1	205459511	206705609	-0.748081	0.00123758	3.59e-05	0.0192857
10	2106418	3143283		-6.69e-05	0.000167276	0.0195609
2	208641174	209940909	1.03026	0.000331378	5.67e-05	0.0197425
5	30130713	31748529	0.97214	0.000451743	8.42e-05	0.0200839
10	118417453	119697663	-0.954115	0.00052592	9.03e-05	0.0201451
3	29409589	30716602	-0.606853	0.000878273	0.000100856	0.0210056
19	50774581	51331589	2.19402	6.62e-05	5.56e-05	0.021113
5	110821786	111962676	-0.882499	0.000369786	9.15e-05	0.0229011
3	27609447	29409547	-1.52531	0.000185619	9.34e-05	0.0233288
5	108633347	109231597	0.752596	0.000296159	5.32e-05	0.0234796
9	12274774	12778224	2.46173	3e-05	6.43e-05	0.0240445
17	66318466	66903293	-1.74735	0.000354315	1.72e-05	0.0248025
2	100197638	101338509	0.92715	0.000374662	9.59e-05	0.0250801
14	99981105	101244250	2.25203	3e-05	0.000122427	0.0276045
11	10371614	11361034	-0.898701	0.000380347	9.92e-05	0.0284368
22	44317416	44818986	0.986182	0.000625123	4.63e-05	0.0293994
8	116095815	117130004	-0.803386	0.000745177	2.89e-05	0.0298307
13	82580994	84132765	1.66304	0.000143328	3.42e-05	0.0307944
1	22636103	23082667	-1.34074	0.00143927	7.87e-06	0.0311074
19	157892	757412		-6.46e-06	0.000129558	0.0323134
15	49078966	50004817	1.90523	3.54e-05	6.46e-05	0.0323742
10	14412084	15303527	-0.826195	0.000386491	8.55e-05	0.032621
12	11687997	12530718	-1.23273	0.000155525	8.05e-05	0.0332859
18	75474664	75975253	1.35798	0.000142149	6.49e-05	0.0342593
20	48081983	48655016	0.661885	0.000348625	6.33e-05	0.0343449
17	26273607	27884779	-0.914583	0.000198182	0.000120354	0.0345433
21	45603905	46174491	0.734082	0.0019247	1.26e-05	0.0345675
2	60449710	62420656	0.434449	0.0030577	0.000108854	0.0364474
6	167178790	168548525	0.565094	0.00121287	7.08e-05	0.0366683
19	32145233	33763475	0.582874	0.000736573	0.000133303	0.0367419
6	128759755	130538497	0.949348	0.000796361	4.41e-05	0.0369422
3	104580063	104878270	-0.891575	0.000220053	4.87e-05	0.037312
18	59585959	60822264	0.691798	0.000645016	9.95e-05	0.0373839
8	131553327	132358990	1.13167	0.000246301	5.55e-05	0.0374073
2	238209871	239122917	-1.02246	0.000859199	2.21e-05	0.0400903
14	67991028	69355606	-0.900722	0.000760092	3.51e-05	0.0403737
6	78958134	79861169	1.74752	5.4e-05	5.67e-05	0.0416857
3	174275336	175049294	0.772186	0.000313174	9.42e-05	0.0446776
15	23292175	24320772	1.2898	0.000167252	5.31e-05	0.0447921
2	92324281	98790763	-0.712805	0.000412499	7.99e-05	0.045636
1	195995948	197309603	-1.62249	9.06e-05	4.36e-05	0.0472628
15	60670287	61803306	1.35729	0.00017275	9.16e-05	0.0479071
11	28742220	30056918	-1.56215	0.000125697	4.65e-05	0.0483904
2	184443166	185277576	-1.17762	7.31e-05	7.97e-05	0.0486192
1	208160220	210738604	-0.378436	0.00113846	0.000337819	0.0491635
4	100323029	101897750	-1.03193	0.000532128	6.77e-05	0.0499633
3	2769392	3364279		-0.000166507	1.75e-05	0.0505525
3	190993386	191840443	0.821926	0.000347316	4.94e-05	0.052825
12	43074434	43982146	1.80702	0.000201424	1.6e-05	0.0532358
7	73997700	76550299	-1.03368	0.000525139	4.06e-05	0.055034
3	131373740	132115911	-1.01996	0.000168447	0.000157968	0.0568138
2	12723749	14648908		-7.36e-05	0.000144248	0.0571864
18	69039235	70094707	1.39338	0.00017725	5.18e-05	0.0577385
17	21285166	25677370	1.08939	0.000278614	2.28e-05	0.058493
11	333347	1057948	0.958393	0.000416219	2.36e-05	0.0600264
6	153551177	155228511	-1.21211	0.000274519	6.37e-05	0.0606353
14	90075441	92098486	-0.851822	0.000411891	7.58e-05	0.0611619
3	40660283	42184173	-0.93148	0.000180487	7.63e-05	0.0616613
8	27405207	27759126		-6.63e-06	7.19e-05	0.0635326
12	57535266	58748272	-2.24796	0.000449487	3.82e-06	0.063702
17	76446689	77093768	1.66938	0.00104571	5.09e-06	0.0659299
4	45188855	47543891	1.54618	0.000135696	4.78e-05	0.0666259
11	115652723	117097952	1.00677	0.000307584	7.05e-05	0.0666974
11	126772905	127715860		-0.000101885	9.08e-05	0.0669472
22	34983275	35862655	-0.754321	0.00118673	3.79e-05	0.0684813
15	53767876	54336662	-1.04339	0.000229217	3.51e-05	0.0685986
3	175050262	176268375	3.19005	3.19e-05	4.09e-05	0.0687092
6	15998406	17067160	1.0798	0.000207438	0.000102092	0.0692938
12	113885696	114882476	1.1921	0.00036573	3.2e-05	0.0703444
6	7329417	8791321	1.17066	0.000314258	4.68e-05	0.0716073
4	80995881	81978151	1.77639	5.76e-05	3.59e-05	0.0727021
1	110302505	111738116	-1.02536	0.000833958	2.37e-05	0.0730416
7	116317043	118347634	-1.26539	0.000329625	2.79e-05	0.0730858
8	86990451	87562786	-1.4034	3.83e-05	6.39e-05	0.0746393
9	107546901	108751162	0.902045	0.000241649	7.54e-05	0.0748436
1	55479967	56413577	-1.78841	0.000187521	2.32e-05	0.0751198
16	12775897	13119544	-0.905886	0.000229338	4.1e-05	0.0762919
20	34892880	35892530	-1.59365	3.71e-05	0.000115723	0.0764527
14	59135989	61649612	1.03021	0.000255806	9.94e-05	0.0767785
3	30717661	31720982	-0.99481	0.000221266	6.41e-05	0.0788886
14	87335256	88641174	3.08639	0.000257792	4.11e-06	0.0792772
2	6363082	7322437	-1.45011	0.00015313	6.65e-05	0.0793009
4	182420863	184283167		-5.9e-05	7.61e-05	0.0811592
19	41843461	43954915	-1.36598	0.000107558	8.04e-05	0.0814519
4	72416258	75196731	-1.44803	0.00083802	8.66e-06	0.0816973
1	66774350	67760291	0.400508	0.00245767	9.03e-05	0.0819753
5	166433367	167760730	0.642661	0.000406978	0.00012824	0.082811
19	47333497	48509893	-0.71792	0.000388926	6.52e-05	0.0832223
15	39519092	40382441	-1.44726	0.000348448	1.48e-05	0.0833896
3	71421152	73238935	0.407556	0.000614411	0.0003933	0.0837864
12	25992543	27529660	-0.756874	0.000372139	9.08e-05	0.0841397
2	131466136	133030349	1.78922	0.000261042	7.72e-06	0.08423
3	63505191	64473972	-0.885393	0.000417009	4.2e-05	0.0851729
10	5359010	6316910	1.02983	0.000184341	9.22e-05	0.0857871
19	5192372	5766090	1.13631	0.000212866	3.44e-05	0.087187
22	27295234	27653424	-1.48927	0.000276926	2.38e-05	0.0873024
18	56754050	57504565	1.31953	0.000189138	4.12e-05	0.0876776
5	10056	1267356	-0.691997	0.00205528	1.34e-05	0.0882267
17	2616352	3425788		-3.25e-06	4.76e-05	0.0882578
19	18506815	19873269	0.917079	0.000394166	3.3e-05	0.0887954
21	24695869	25083563	-1.60493	0.000263393	7.3e-06	0.090316
10	53362932	54413554	-0.786081	0.000333625	5.7e-05	0.0913528
12	46023426	47504173	-1.05308	0.000125818	6.64e-05	0.0917665
2	10881867	11652586		-5.55e-05	5.13e-05	0.0919216
20	51389670	51884594	1.12827	0.000290201	2.22e-05	0.0931918
2	229368812	230282624	-4.48178	7.78e-05	6.88e-06	0.0940671
4	121976226	123561869	1.49357	0.00133862	4.08e-06	0.0956759
12	18467618	19924288	0.667939	0.000390141	8.29e-05	0.0977593
6	88533324	89668547	-1.6653	8.65e-05	5.48e-05	0.0997088
2	1683187	3003071	-0.562868	0.000337765	0.000196688	0.100407
12	130861322	131407836		0.000289578	-1.04e-05	0.1016
16	83078959	83971446		-0.000195067	0.00014426	0.102004
13	67714255	69561090	0.688046	0.000322611	9.3e-05	0.102259
15	36968291	37930544	1.58569	0.000196886	2.19e-05	0.103329
7	46667873	47279128	-0.965515	0.000873633	9.96e-06	0.103342
3	38080101	38723967	-0.441197	0.00027375	0.000159967	0.103627
15	92669184	93590376	-1.38938	0.00012338	6.03e-05	0.104965
3	191840983	192753870	-1.87915	5.68e-05	4.4e-05	0.105029
19	12500149	13903388	-11.022	6.66e-07	0.000142885	0.105505
3	143495679	145663879		-1.7e-05	5.93e-05	0.106652
10	45247418	46769302	1.24816	0.000490248	1.04e-05	0.106916
1	197310096	198540028	0.982678	0.00027524	4.25e-05	0.108153
8	40417433	41718356	1.98254	0.000153281	2.81e-05	0.11024
3	60197	1128944	-1.75988	0.000196581	2.08e-05	0.110892
4	57420107	58696072	0.545568	0.000462754	0.000110372	0.111762
2	241909927	243185680	-0.830301	0.000470307	2.27e-05	0.111783
14	28466533	29196856		-3.17e-05	4.32e-05	0.112141
11	84618788	86623913	-0.950839	0.000274852	6.59e-05	0.112627
6	19203782	20228741	0.730566	0.000293693	8.83e-05	0.112687
8	49038732	52156842	-0.78722	0.000392498	4.79e-05	0.113225
9	98891743	100917602	-0.814395	0.000218767	0.000102171	0.113628
6	46560003	47885216	1.56195	0.000139723	4.1e-05	0.11505
10	99554895	100240681	3.76137	5.09e-06	0.000133538	0.115072
21	38429389	39248065	1.21074	0.000143106	3.62e-05	0.115623
9	73916583	74600739	1.33374	0.000325158	9.11e-06	0.115695
3	48531227	52214640	-0.68188	0.0020028	9.54e-05	0.115766
18	75029584	75473982	0.956481	0.000117004	8.53e-05	0.117278
2	190797341	191870624	1.03976	0.000143706	4.53e-05	0.118384
3	54080241	55731145	-0.770191	0.000390354	9.45e-05	0.11955
1	166364063	167158927	4.02664	0.000434067	1.41e-06	0.119736
5	120963248	121481183		-6.41e-05	0.000118035	0.121202
6	119075856	120628075	-0.709864	0.000283263	7.69e-05	0.121411
10	95065655	95946938	-0.930581	0.000282707	3.28e-05	0.122339
5	55933701	57337744	-0.908164	0.00057863	2.38e-05	0.122679
21	35220001	36188046		-2.09e-05	7.23e-05	0.124849
19	9013231	10029966	-2.86967	5.64e-05	1.71e-05	0.12741
10	67546331	68429563	0.85615	0.000341271	4.38e-05	0.128492
14	82461794	84087895	-0.88802	0.000277306	5.31e-05	0.1287
17	4322053	4650487	-3.13775	0.000572645	1.14e-06	0.128926
19	35333176	36045772	0.619368	0.000687677	3.87e-05	0.130316
18	48784953	50151479	1.66029	0.000567943	7.62e-06	0.131307
3	181431571	182975975	-0.802609	0.000135698	0.000114157	0.131628
9	26317973	27335346	-1.4703	0.000110069	4.7e-05	0.132234
7	147204549	148619685	-0.603515	0.000417321	9.6e-05	0.132302
9	4591655	5273194	-1.43769	0.00395924	1.21e-06	0.132438
2	23857184	25485735	0.392485	0.00045298	0.000119378	0.134556
2	145303576	147252762	-0.582274	0.000627779	5.5e-05	0.136283
5	169125063	170889081	-0.614624	0.000448395	0.000118155	0.136748
7	154964316	155379409	5.50503	1.74e-05	1.49e-05	0.136908
3	66170253	67294968	0.657384	0.000481442	4.04e-05	0.136912
4	7136158	8054472	1.21481	0.00014864	8.31e-05	0.137039
3	171312880	172965694	-1.11074	0.00012256	9.31e-05	0.137449
19	759261	1089241	1.21179	0.000351687	9.53e-06	0.138558
1	231321215	232382234		-6.5e-05	5.81e-05	0.139588
8	4755088	5146808	-0.903771	0.000179706	5.4e-05	0.139792
8	67193708	69108839	-2.28147	9.9e-06	0.000182769	0.139879
18	52709949	53763665	0.607171	0.000252818	0.000275316	0.140238
18	47816777	48784027	-0.533646	0.00045456	5.75e-05	0.140365
10	80874523	81881954	-0.88854	0.000164081	5.12e-05	0.140434
3	189531911	190303805	-1.5193	0.000122497	3.01e-05	0.141532
12	54380016	56792337	2.62856	6.9e-06	0.000253056	0.142928
22	45444397	45895495	-1.36813	0.000576937	6.6e-06	0.142935
21	16140244	17301757	-0.299893	0.0021676	4.72e-05	0.143586
6	139533572	142036032	-0.4732	0.000473064	0.000120114	0.143926
10	122807254	123853223	0.800208	0.000239275	6.84e-05	0.145393
5	60883078	62531300	2.56037	8.33e-05	1.93e-05	0.145435
5	134329463	135339464	0.573318	0.000807948	4.88e-05	0.145968
4	14394902	15849986	-0.815337	0.000259616	6.08e-05	0.147397
7	108376173	109584769	-1.22301	0.000103262	3.97e-05	0.147779
2	156568806	158165818	1.27235	5.37e-05	0.000118568	0.148022
10	132966372	133355925		-2.79e-05	2.5e-05	0.14913
17	11668104	13000883	0.845535	0.000439272	4.89e-05	0.149788
18	2891847	3357120	3.57257	3.03e-05	1.41e-05	0.150569
16	85146935	85663943	3.35596	4.67e-05	1.66e-05	0.15156
12	16423998	18466533	-0.608264	0.000293576	0.000117872	0.151693
9	108754828	109972524	0.941358	0.000135048	9.64e-05	0.151956
22	46513376	47106715	1.55767	7.8e-05	3.94e-05	0.152273
10	16444693	17591626		1.12e-06	-1.03e-06	0.154581
13	54681363	56433642	-0.908424	0.000161467	5.38e-05	0.154769
16	11612436	12151685	-1.82473	0.000257056	8.36e-06	0.155402
18	24972728	26873513		-0.000241464	0.00011961	0.155543
5	123798436	124746813	2.92196	4.82e-05	2.27e-05	0.157311
4	106482185	108468632	0.821397	0.000394397	3.27e-05	0.157514
8	132359241	133454722		-5.3e-05	3.95e-05	0.157698
3	107730020	108635884	1.88187	0.000175634	8.97e-06	0.159779
1	5000970	5471517		-5.02e-07	5.22e-05	0.160177
2	215006557	216448007	1.09327	4.05e-05	0.000222916	0.160307
12	22327634	22943718	-1.08348	0.000127281	2.09e-05	0.160502
9	120030269	121008844	-1.89687	4.35e-05	5.95e-05	0.161053
11	101158517	101892922	1.08857	0.000120367	3.16e-05	0.161705
7	98152191	100555361	0.333733	0.000977932	0.000143116	0.16179
21	47491975	48119635		-3.28e-05	3.59e-05	0.162343
5	150395351	150917796	0.912786	0.00022111	3.43e-05	0.163571
7	16481863	17277084	-0.353317	0.00103327	8.17e-05	0.163954
1	216673326	217575665	0.921458	0.000239971	5.99e-05	0.164152
5	13603883	14987807	-0.732782	0.000330858	6.74e-05	0.164393
7	49822437	51674880	-0.489052	0.000421067	0.000145068	0.165067
3	58067795	58700675	-0.919883	0.00017191	3.3e-05	0.165273
1	44483704	46895641	0.557813	0.000670463	5.2e-05	0.165901
2	165202539	167120956	-0.955226	0.00021259	9.2e-05	0.166439
7	30172195	31608495		-3.67e-05	1.56e-05	0.168157
2	147255216	149268931	0.820555	0.000710395	2.53e-05	0.168384
16	18065944	20054371	0.52433	0.000398613	0.000248934	0.168863
15	94548924	95576904		-0.000182809	6.79e-05	0.169227
4	162629512	163181531	0.859849	7.27e-05	5.94e-05	0.16952
15	58439935	59505191	-5.32739	1.3e-05	2.34e-05	0.170183
10	52086939	52707026	-1.57889	0.000167596	7.15e-06	0.170676
7	153934210	154963787	0.713615	0.00012666	0.000183879	0.17081
14	22738161	23607730	0.617545	0.000242491	0.000116879	0.171597
20	17449713	17905102	-0.778958	0.000146029	7.29e-05	0.172911
20	6637234	7065163	2.17036	7.96e-05	1.68e-05	0.173004
9	83455867	84388566	-1.03314	0.000171052	3.88e-05	0.174409
6	83908232	86040334	-1.03767	0.000215273	5.16e-05	0.174486
2	44049120	45194289		-7.69e-05	0.000118573	0.174615
14	101244293	102339561		-0.000133479	0.000107909	0.174897
20	45650139	46540102	0.734084	0.000209504	8.17e-05	0.175013
12	63158712	63908647	0.848908	0.000191051	3.93e-05	0.175202
11	1862168	2422034	0.523434	0.000625016	3.55e-05	0.175233
6	5057399	6246639		-0.000123644	2.73e-05	0.175578
6	151100484	151929942		0.000386248	-9.5e-07	0.175867
21	27777181	28205789	0.603645	0.000190572	6.84e-05	0.175982
12	99224060	99816442	1.5856	5.62e-05	2.07e-05	0.176128
8	59570176	61809929	-0.625163	0.000356541	8.84e-05	0.176336
6	114220361	116130955		-5.86e-05	9.69e-05	0.176377
12	78400884	78925445	-1.01435	0.00020064	1.94e-05	0.177779
1	210741816	211763053	0.554434	0.00050602	5.94e-05	0.177807
3	146722383	148316359		-0.00010492	6.27e-05	0.178165
16	64716851	65538017	1.16811	7.7e-05	8.04e-05	0.178596
9	81863722	82348771	-1.90622	2.3e-05	4.33e-05	0.179223
7	71874997	73996533	0.22887	0.00136637	9.93e-05	0.180314
8	69111244	70003448		0.000382599	-3.85e-06	0.182361
10	110311425	112559414	-0.766782	0.000352046	4.67e-05	0.182883
6	4317398	5056146	-2.55392	0.000153301	7.07e-06	0.183252
20	17906490	18896415	0.754247	0.000264258	4.69e-05	0.183557
7	96613246	98151455		0.000347795	-3.98e-06	0.183748
4	61372415	61872517	-0.978009	0.000104231	2.57e-05	0.183927
2	66375016	67978287	0.573311	0.000658041	6.2e-05	0.185311
6	120628214	121673627	-1.42297	0.000108488	2e-05	0.185356
1	34017349	34797348	0.949645	0.000156171	5.29e-05	0.18547
1	199580285	201070422	0.419298	0.00413727	2.48e-05	0.185901
22	21866569	23015302	-1.0491	0.000668945	7.91e-06	0.187245
3	64475164	65337581	1.68253	4.59e-05	7.12e-05	0.187712
13	31384910	32983250	0.339775	0.000896793	0.000152574	0.18775
13	73796728	75084163	0.514823	0.000833607	4.67e-05	0.188319
5	93607443	95822590	0.732268	0.000464433	5.48e-05	0.188671
11	81654617	82844918		-2.89e-05	0.000140004	0.189285
4	161056173	161796696	-0.982906	0.00015162	3.6e-05	0.191539
3	60347701	61277928		-0.000108979	5.65e-05	0.192446
5	176129392	177991305	0.742018	0.00110588	4.32e-05	0.192802
14	23607866	24904154	1.71667	3.8e-05	9.19e-05	0.193772
1	17874843	18484945	-3.43125	9.73e-06	5.02e-05	0.194011
2	185279087	186731282		-3.79e-05	8.11e-05	0.19497
12	5878686	6879279	-1.8523	0.000211834	1.07e-05	0.195078
8	76295292	78015335	-1.21423	0.000119878	3.29e-05	0.195125
3	26393305	27606695	-3.43295	2.09e-05	2.43e-05	0.195878
1	50641944	53116453	1.11353	8.32e-05	0.00010803	0.196102
12	13362818	14658341	0.641281	0.000286301	9e-05	0.196238
16	68429894	70885818	0.290388	0.0014675	0.000154623	0.19639
3	134385789	137369181		-2.5e-05	9.45e-05	0.197809
5	79068300	80480761	0.694501	0.000249025	9.44e-05	0.197883
20	13670311	14929217		-2.59e-05	7.27e-05	0.199922
19	52606936	53107086	2.19416	3.93e-05	2.53e-05	0.200947
20	56216001	56679942	0.884236	0.000272977	2.61e-05	0.201915
20	31615242	33883015	-0.765564	0.000594517	2.7e-05	0.202554
15	35943377	36424581	0.762796	0.000183755	4e-05	0.203269
3	154183562	156005200		0.000200656	-1.08e-08	0.204347
4	164913270	165817608		-3.67e-05	4.12e-05	0.205303
15	80637749	81604871		-3.62e-05	6.33e-05	0.206099
4	187114073	188687052	-2.41945	8.13e-05	2.43e-05	0.207426
1	39537291	40933221	-1.91203	1.48e-05	0.000118566	0.207508
22	17187276	17569017		-5.59e-06	-8.77e-06	0.207643
19	51332061	52216563	-2.37596	0.000182713	1.04e-05	0.209071
18	51059850	51952586	0.93417	9.86e-05	4.64e-05	0.209334
5	37889231	39438373	0.402657	0.0014837	7.25e-05	0.209794
3	179366819	181426554	-0.731178	0.000124455	0.000101042	0.209857
12	126463562	127382559	-0.715887	0.000222819	5.41e-05	0.210921
15	53015101	53766542		-5.87e-05	4.05e-05	0.213215
12	68742112	69826093		0.000671185	-1.26e-05	0.21326
9	86181461	87571563	0.823549	0.000387177	2.85e-05	0.214377
9	6144333	7232230		-1.21e-05	-4.74e-06	0.214398
5	35799275	37888797	-0.783768	0.000399502	3.76e-05	0.21497
19	55794266	56364684		0.00047199	-5.41e-06	0.216049
7	7680697	8475147	0.417719	0.00125736	4.38e-05	0.216476
2	233968153	234699046	3.53013	1.61e-05	2.22e-05	0.216668
13	61591949	62912481		-0.000107079	6.64e-05	0.216878
6	156761338	157398853	0.985903	0.000131452	2.64e-05	0.218636
21	21905658	23268216		0.000113745	-6.13e-06	0.220527
4	64118963	65300308	-2.55206	0.000209721	1.76e-06	0.220625
10	36020445	36884906	2.15369	6.38e-05	1.62e-05	0.22089
2	110109222	112924907	-4.5344	0.000285258	1.55e-06	0.221426
2	212377759	212845716		-1.91e-05	0.000119187	0.22153
14	65220775	66353557	-0.887959	0.000231914	2.46e-05	0.22238
5	90504842	93602613		-7.73e-05	0.000103908	0.222586
2	98791433	100195879	-0.842409	8.16e-05	0.000101203	0.222661
11	118899218	120171371	-0.446628	0.000371246	0.000102796	0.223496
17	1481897	2613925	-0.731256	0.000311251	6.9e-05	0.223709
12	665655	1602602		0.000212299	-5.3e-07	0.223831
14	97571437	98987472	-0.863382	0.000579856	2.13e-05	0.22455
20	57320545	58295563	0.395418	0.000839444	9.83e-05	0.224559
2	206045927	207721890		-0.000117165	2.92e-05	0.224906
21	40116044	41095241	-0.270803	0.00230975	7.92e-05	0.225472
2	125741434	127372889	-1.77151	9.8e-05	2.03e-05	0.227446
18	32457437	33791804	0.73097	0.000235555	9.6e-05	0.227478
8	140094627	141355502	-0.924815	0.000158763	6.27e-05	0.22794
1	15424441	17123862	0.485471	0.000237259	0.000184829	0.228351
7	13675094	14941781		-0.000300098	7.93e-05	0.230552
11	133679758	134946382		-0.000101706	0.000117748	0.231826
17	13626102	14209988	-2.09521	8.23e-05	1.82e-05	0.232024
4	89238369	90126190	0.548976	0.000425271	3.13e-05	0.233179
13	100044673	101392748	0.502515	0.000396387	6.44e-05	0.233356
15	79992629	80635045	1.69498	0.000135634	1.05e-05	0.233525
2	102688495	103262415		0.000457225	-1.27e-06	0.235437
2	159575554	161077823	0.412393	0.000638104	7.63e-05	0.235536
12	107527013	108504440		0.000402748	-1.49e-06	0.235936
22	49751512	50488153	1.35061	0.000569076	5.75e-06	0.237462
4	101898276	103387944	0.578054	0.000496513	7.68e-05	0.238509
22	41406919	42870441	0.826769	7.48e-05	0.000118357	0.238747
1	246991094	247838628		0.000133574	-8.67e-06	0.239034
5	119669457	120962383		-0.000134484	3.38e-05	0.239667
2	7323039	8980346	-0.896366	0.000124711	0.000103046	0.241476
17	54164935	55278525		9.21e-05	-9.39e-06	0.241505
9	104553938	105041375		-5.85e-05	1.34e-06	0.241517
2	175586510	177326682	-2.10397	0.00021647	7.84e-06	0.241539
10	104208761	106139081	0.462685	0.000453992	7.23e-05	0.242081
12	83856540	85014953	0.813579	8.49e-05	5.74e-05	0.242155
11	127716140	129186210	0.641442	0.000907513	2.47e-05	0.242569
19	2816339	3301333	0.820875	0.000138046	4.32e-05	0.243003
2	129312188	129864416	-1.4206	0.000119526	1.21e-05	0.243469
2	138620371	139412389		-3.75e-05	3.75e-05	0.243854
1	85940875	86549498	-3.23547	4.04e-05	7.06e-06	0.245305
4	148053679	150632409	-0.848011	0.000382802	3.17e-05	0.245595
3	36484375	38078255	-0.912232	0.000481903	1.75e-05	0.247314
2	41382889	42087411	1.20058	0.000183555	1.6e-05	0.247778
17	17299591	18446092	0.644041	0.000156303	8.25e-05	0.248021
2	153371042	154414456	4.40998	0.000177462	1.73e-06	0.248161
11	6011761	6917273	0.963911	0.000260118	2.57e-05	0.248373
16	70887506	72915425	-0.696329	0.000145254	0.000160378	0.248714
1	226808697	228100891	1.22943	0.000370859	1.07e-05	0.248856
1	154547292	156334116	-0.375003	0.00090889	4.86e-05	0.248946
4	35151237	36301997	-0.565688	0.000372768	4.02e-05	0.249002
22	36923144	37558356	0.806354	0.000246781	4.16e-05	0.249332
9	24155142	25425160		-0.000132389	0.000118605	0.249385
14	63166807	63890839	-1.58142	7.96e-05	1.43e-05	0.249522
5	65910316	67096208	0.656878	0.000175989	0.000106759	0.251668
14	63897095	65218457	-2.0911	0.000139032	5.85e-06	0.252106
1	20023833	20763899	0.323029	0.00773075	2.97e-05	0.252597
15	29617517	31314317		-0.000124659	4.03e-05	0.252886
16	56908045	57663112	1.08538	0.000337518	1.76e-05	0.252955
3	100591848	101808006	1.53649	0.000300299	6.4e-06	0.253397
6	94920611	97093037	0.308321	0.0006598	0.000116962	0.253488
4	96182669	96464931	-0.705423	0.000153287	5.73e-05	0.253966
3	70289919	71418327	-0.323289	0.000417752	0.000184465	0.25404
4	180120693	181732608	-0.689163	0.000121491	0.000207358	0.254191
7	40926906	42494824	-0.826702	0.00100844	1.19e-05	0.254276
1	107432576	109075191	0.790214	0.000299883	4.56e-05	0.254383
10	119698700	120994671	1.26509	0.000140159	2.61e-05	0.254482
11	16790799	18788126	0.336488	0.0008563	9.78e-05	0.255678
15	90453183	91221307	-0.775989	0.000713494	7.51e-06	0.255988
15	69938058	70772135	-0.74621	0.000326911	3.36e-05	0.256501
11	111985737	113103996	-2.49528	2.66e-05	2.66e-05	0.259346
15	76397390	77910873	-0.564884	0.000226305	0.000112525	0.259886
3	35243764	36481385		-1.73e-05	8.34e-05	0.260014
5	14988284	16034608	-0.877361	0.000463031	7.39e-06	0.26005
18	71892443	72519795		-5.67e-05	4.7e-05	0.261381
4	61872656	64117718	-0.447576	0.000264988	0.00013902	0.261763
12	48967935	50160195	-1.60909	5.83e-05	1.57e-05	0.261863
19	15553878	16251518	-1.82323	0.000144467	1.07e-05	0.262449
16	6264139	7045506	-0.695789	0.000419504	5.43e-05	0.263318
8	52157415	54115712	-0.744515	0.00032083	3.13e-05	0.263637
3	157312028	159272972	0.821332	0.000167092	6.06e-05	0.264136
21	15451950	16139409	2.27844	0.000414699	2.2e-06	0.264216
9	125545194	126926376		-2.5e-05	6.8e-05	0.265023
2	200504209	201571624	0.498669	0.00034375	6.93e-05	0.265061
2	210838781	212377672	0.403373	0.000691232	0.00010679	0.26508
6	121674337	123104703	1.88064	0.000133002	1.1e-05	0.265544
6	164006012	165242243		-0.000215217	7.75e-05	0.26654
14	78422260	79026816		-1.71e-05	6.56e-06	0.266689
12	47505424	48267360	-1.05664	0.000303959	2.16e-05	0.267289
15	38805185	39518563	-2.24399	0.000130698	6.74e-06	0.267784
4	189525752	190088167	0.732556	0.000413912	1.66e-05	0.268282
4	65562213	66598615	1.61914	4.72e-05	2.79e-05	0.269554
8	26681799	27404354		-0.000121709	1.85e-05	0.270362
8	134567348	135269827		-7.2e-05	9.73e-06	0.27062
6	104211475	105752435	-2.32737	1.03e-05	9.43e-05	0.270766
8	3358433	3584832	-0.847801	0.000117759	3.55e-05	0.271969
3	192754177	193885973	-1.47773	7.03e-05	3.88e-05	0.27242
11	76432156	77903706	0.484795	0.000225745	8.39e-05	0.272618
8	137307361	138223632		-1.85e-05	3.12e-05	0.272714
7	100606141	101730309	1.12249	0.000282496	1.44e-05	0.272799
2	25486770	26894217	1.75745	3.06e-05	5.2e-05	0.27344
17	70148198	70947580	0.718379	0.00105105	2.11e-05	0.274999
1	147348339	151830844		0.00132715	-2.6e-06	0.275532
15	27266835	27819408	0.881365	4.82e-05	8.33e-05	0.275621
7	137138736	138742981		-0.00011494	4.47e-05	0.277716
14	84087979	85035235	-1.94404	4.93e-05	1.62e-05	0.277852
11	13134600	14934686	0.956241	0.000145274	4.67e-05	0.277994
20	54321811	55431836	0.608171	0.00038197	6.15e-05	0.277998
2	143255262	145301314	1.15531	5.58e-05	0.000127937	0.278022
11	4746391	5529152	1.32502	0.000133181	2.52e-05	0.278167
10	17591919	19202731		-8.7e-05	3.13e-05	0.278463
6	111391537	114218733	0.40355	0.00124094	5.06e-05	0.27876
7	106052873	107305328	-1.28425	7.56e-05	3.89e-05	0.278807
4	87980748	89236855	0.774861	0.00023018	4.52e-05	0.278908
1	111739749	112560278		-5.53e-05	5.49e-05	0.278981
20	35899774	36904375	0.865522	8.23e-05	6.48e-05	0.279144
7	17279294	18861958	0.449981	0.000595368	7.81e-05	0.280049
11	35036029	36117340	1.12363	0.000509429	9.87e-06	0.280162
22	23697301	24370194	-0.607518	0.000288073	4.33e-05	0.283394
21	41707453	42543663		-0.000120197	1.69e-05	0.284343
8	126269921	127434945	-0.657264	0.000476619	2.04e-05	0.284724
5	19487359	20414139		-3.05e-05	3.89e-05	0.285288
22	33512106	33896495	-1.16635	0.00010477	1.93e-05	0.285602
1	217577346	218860068	1.16342	0.00016278	2.54e-05	0.286621
17	9714995	10573151		0.000149022	-4.28e-06	0.286622
13	70643712	71095217	0.487579	0.000353113	3.91e-05	0.286795
10	115700005	117702645	0.834787	0.000120495	6.4e-05	0.287076
1	206706419	208158787	0.490708	0.00119977	4.31e-05	0.287688
7	51675218	52274523	-0.872872	0.000314552	1.36e-05	0.287938
10	75700056	78638957	0.633551	0.000248043	6.5e-05	0.288925
21	39250321	40115483		-0.000173684	5.68e-05	0.290124
21	25899516	26465774		-1.48e-05	2.28e-05	0.290619
14	36683516	38481516	1.85196	6.27e-05	2.36e-05	0.290814
22	36132263	36922822		-1.05e-05	4.4e-05	0.291448
10	81882370	82378624	-0.804847	0.000213496	1.64e-05	0.292028
12	105817813	106155478	-1.84409	0.000209013	3.14e-06	0.29204
19	10030690	11279257	1.18195	0.000282347	2e-05	0.292808
17	9233113	9714549		5.67e-05	-1.26e-05	0.292868
1	170915133	172647523	-0.956736	0.000193834	4.15e-05	0.293231
3	123200440	124677278	-0.687489	0.000140905	8.23e-05	0.293826
6	35452346	36608267	0.528189	0.000573555	2.85e-05	0.294111
2	161078891	163358537	-0.38047	0.000565286	0.000141576	0.294265
7	158030463	158759939	-1.18967	8.24e-05	2.49e-05	0.29458
16	23371110	24308825	-1.27943	0.00110739	3.05e-06	0.296607
7	131857419	134306672		-0.000165233	0.000126357	0.297025
9	136429816	136979539	-4.96046	3.81e-05	4.02e-06	0.297836
1	118837888	119792751	-1.51209	3.96e-05	3.52e-05	0.299276
20	39455778	40584825	0.406619	0.00047194	5.22e-05	0.299623
14	69356353	71131097	-0.576788	0.00019651	0.0001006	0.299816
14	72214790	72888979		-9.75e-05	4.48e-05	0.299886
10	1610839	2104472		-0.000198729	6.75e-05	0.300385
11	40716823	42243196	-2.138	1.31e-05	8.23e-05	0.301
11	82847086	83575703	-2.84775	9.29e-06	2.56e-05	0.301533
7	77954163	78839317		-3.07e-05	6.62e-05	0.302957
1	54197688	55012825	2.61652	2.95e-05	1.58e-05	0.303083
10	20132516	21243558		-0.000137151	2.78e-05	0.30509
7	134307114	135464701	-1.02806	0.000198375	2.28e-05	0.305294
11	24750113	25106557		-5.85e-05	6.2e-05	0.305477
4	108469756	109979131		0.000699673	-8.95e-06	0.306388
7	135466022	137137511	0.719374	9.19e-05	0.000140188	0.306678
5	137950183	140644484	-2.12851	1.71e-05	7.4e-05	0.306945
6	22052425	23495209	1.96069	0.000131234	1.65e-05	0.307141
4	81979993	83012967	-1.89382	4.38e-05	2.03e-05	0.308676
18	906673	1940581		-0.00012639	2.73e-05	0.308732
5	123238611	123797013	-1.00435	0.000116928	1.83e-05	0.309307
12	23819364	24545631	0.459659	0.000260122	0.000123427	0.309768
1	97458722	98562260		-8.74e-05	4.58e-05	0.310058
4	176199091	177290105	0.463342	0.000219564	9.49e-05	0.312743
3	172966405	174274308	0.724351	8.6e-05	0.000166914	0.314395
15	59507391	60018662	0.995904	5.42e-05	3.9e-05	0.314453
9	5273896	6144065	0.927353	0.00108533	4.9e-06	0.314555
22	37560592	38467784	0.606543	0.000670561	2.03e-05	0.314947
8	117131947	118622352		-1.19e-05	1.47e-05	0.315342
3	18457304	18886128	-0.711923	0.000178503	1.52e-05	0.315467
6	73171594	75064563	-2.93445	8.23e-05	7.8e-06	0.315805
6	8791421	9760323	-1.11987	0.000184221	1.55e-05	0.31621
11	79723675	80720242	0.996907	0.000153345	3.35e-05	0.316706
19	56898853	57950377		-0.000123663	7.88e-05	0.317366
4	47544012	48226267	1.18835	8.39e-05	1.71e-05	0.31762
2	71704844	73172972	1.16343	0.000213982	1.56e-05	0.317659
4	16521003	18752293	0.650909	0.000260079	6.41e-05	0.317781
6	25484295	26774948	-1.29577	0.000112212	2.66e-05	0.318142
6	39022698	40344526		-0.000135095	0.000101027	0.318408
5	126940058	128727903	0.296386	0.000725366	9.5e-05	0.321487
1	218860456	220068681	-1.15966	0.000111937	2.78e-05	0.322518
18	50152229	51059341	-1.3681	1.78e-05	0.000127635	0.322593
3	170159134	171311936		8.33e-06	-3.61e-06	0.322612
8	21022075	21402658	0.864678	0.000116664	2.18e-05	0.323552
2	168431583	169176766	-0.634515	0.000177955	4.49e-05	0.32395
4	150634191	153226998		-2.11e-05	2.01e-05	0.3248
2	198141746	200498970	0.365497	0.00175336	3.71e-05	0.32624
11	123291301	124403522		-0.000119571	0.000139544	0.326647
5	158492279	159135376	0.532361	0.00270201	1.37e-05	0.326747
16	73543220	74724933	-1.89936	3.23e-05	5.42e-05	0.327491
5	155290613	156628287	0.844079	9.09e-05	5.93e-05	0.327498
20	46540587	48080850	3.89097	3.02e-05	1.49e-05	0.327637
9	136979744	137928846	0.945556	0.000151329	3.85e-05	0.327705
16	1551082	2293296	1.51584	8.6e-05	2.08e-05	0.328026
13	60855021	61589772		0.000177598	-5.31e-07	0.328062
10	87285907	88450872	0.992615	6.45e-05	6.63e-05	0.328224
8	24457122	25461315		0.000750298	-2.42e-06	0.328397
13	111434814	113266084	-1.04665	0.00012378	5.4e-05	0.329335
5	177992368	178410668		-9.93e-05	1.72e-06	0.32994
3	116452274	117998840		-0.000112484	0.000211704	0.330099
8	78632893	79831888		-2.68e-06	1.1e-05	0.33023
3	55733390	58063819	-0.319436	0.000889364	6.94e-05	0.330644
2	188542361	190794689		-6.39e-05	4.09e-05	0.330924
12	95717497	97439396	-1.94709	0.000153418	1.09e-05	0.331277
6	97093295	98893182	-0.801598	3.06e-05	0.000253028	0.331447
20	48658113	49385779		0.000639217	-3.31e-06	0.331673
10	107875182	109577686	-0.698592	0.000210455	5.34e-05	0.332195
5	23153562	24794957	-0.68646	0.000277492	3.02e-05	0.332806
16	86222417	86745679	0.508999	0.000465294	6.45e-05	0.332825
6	98893830	100286683	1.3802	7.86e-05	3.1e-05	0.333372
4	181732746	182420390		-0.000105846	-1.41e-05	0.333475
5	86492986	88065637		-1.24e-05	0.000262018	0.333724
17	57487538	59307733	0.553315	6.71e-05	0.00013017	0.333773
19	3304779	4347573	0.33128	0.000639864	9.59e-05	0.333973
8	136209325	137306730	-3.86781	1.36e-05	1.32e-05	0.334627
6	148180191	148917941		-7.37e-05	3.78e-05	0.335456
2	64626895	65226463	5.32217	3.93e-06	2.62e-05	0.335518
6	69295526	70359936		-3.15e-05	5.11e-05	0.335557
9	134640928	135401279	2.05606	9.24e-06	8.14e-05	0.335694
10	125919795	126739513	0.525102	0.000525829	2.62e-05	0.335709
2	116772945	117727045	1.1502	7.03e-05	2.26e-05	0.336245
4	140548713	141751418		-1.55e-05	0.000231304	0.337164
14	26135167	26679549	-0.592951	0.000221672	2.57e-05	0.337234
12	51582188	52913730	1.20591	0.000186219	1.72e-05	0.338066
17	74910943	75471247		0.000374427	-5.17e-06	0.339073
5	152361546	152864614	-11.0425	4.51e-06	2.16e-06	0.339253
10	78642246	79740262	-1.87662	3.89e-05	3.18e-05	0.339317
3	67299401	69197507	0.424027	0.000269845	0.000120607	0.339522
2	3003472	4148069	-6.39952	1.44e-05	9.46e-06	0.340025
11	63154309	66835194	0.310214	0.000615925	0.000158062	0.340414
2	152491269	153369892	-0.886843	0.000295002	1e-05	0.343672
13	110338913	111432821	0.466096	0.000371474	8.18e-05	0.344324
2	45563613	47052067		0.00018284	-1.06e-05	0.344826
15	93909052	94547933		0.000235915	-2e-05	0.344873
2	139413312	140902261	-0.738476	0.000184154	4.56e-05	0.34496
12	88851543	91827908	-1.29943	0.000136732	2.5e-05	0.345971
9	114078103	114828332		-6.23e-05	2.8e-05	0.347489
12	67818111	68740414	-0.467219	0.0027827	1.35e-05	0.347528
8	135270868	136209239	0.678799	0.000283503	2.64e-05	0.348021
13	97521207	98589842	1.56731	2.08e-05	4.64e-05	0.34805
16	58510034	59888170	1.0069	0.000133253	4.4e-05	0.348369
1	169078572	169521853		-3.01e-05	3.09e-05	0.348774
12	77099081	78398357		0.000110363	-5.92e-06	0.351037
3	104879008	106330349		-4.16e-05	2.98e-06	0.351903
2	240962194	241907076	-0.312124	0.00223928	4.67e-05	0.352012
13	113269127	115109853		-0.000162282	-1.11e-06	0.352542
5	105887333	106800282	0.630866	0.000134939	5e-05	0.352994
3	42184361	45162316	-1.48712	5e-05	6.34e-05	0.354114
11	114743956	115627217	-0.905323	4.41e-05	0.000114656	0.354147
11	86625137	87429545	-2.78069	3.74e-05	8.03e-06	0.35464
3	137370076	138662229	4.18119	9.38e-06	1.51e-05	0.354799
15	88743108	89561223		0.000551503	-3.36e-06	0.355038
15	95577096	96497729		0.000679533	-1.26e-05	0.356481
5	70683839	72420748	-0.751778	0.000333119	2.11e-05	0.35695
14	77332408	78421884	-2.9248	5.05e-06	8.81e-05	0.357035
8	63711348	65193342	-0.848754	3.11e-05	0.000131376	0.357101
2	11652795	12720977	-0.517126	0.000626624	5.05e-05	0.357109
11	69509343	70613763		-0.000118307	5.04e-05	0.357138
9	133642918	134639655		-3.44e-05	7.67e-05	0.357788
10	1331955	1609370	0.524716	0.000139228	3.56e-05	0.358066
17	48027688	48832008	0.626505	0.000275973	5.88e-05	0.35886
20	13201177	13666198		-8.29e-05	2.18e-05	0.360387
2	228457117	229368530	-0.327153	0.000376608	8.75e-05	0.360987
2	42949616	43307776	-2.21489	1.21e-05	3.37e-05	0.361022
18	35073616	35837704	-0.706634	0.000110719	4.06e-05	0.361789
13	32984197	34681078	1.26849	7.09e-05	3.61e-05	0.362678
20	4701706	5304961	-3.06623	0.000158056	2.27e-06	0.364346
7	156815867	158029340		-0.000317922	5.05e-05	0.364986
17	20679485	21284673		-0.000144004	4.35e-05	0.366684
2	117728904	119581280	-0.60972	0.00016803	8.8e-05	0.368638
2	172088943	173586201	-2.62946	0.0001678	3.73e-06	0.368702
11	124404297	125984562	-0.736937	0.000170117	6.22e-05	0.369201
8	58675131	59568410		-1.62e-06	2.37e-05	0.371241
3	142864473	143494546	-1.98905	5.18e-05	1.69e-05	0.371646
21	17305471	18457656	0.733306	0.000105285	5.72e-05	0.372153
7	142655717	144274735	-0.818028	0.000165539	2.66e-05	0.372661
6	110654605	111390344	-0.790214	0.000182423	1.8e-05	0.372689
12	97439589	99220284	0.510973	0.000156515	0.000147569	0.373058
2	219675067	220774229	1.24145	3.16e-05	7.81e-05	0.373084
17	27885675	29259899	-1.16164	9.12e-05	3.66e-05	0.373804
12	27529712	29111136		0.000154975	-1.76e-06	0.374071
5	171775715	172376903	0.61911	0.00027194	3.9e-05	0.374096
20	36905894	37875045	-0.924744	0.000139503	2.01e-05	0.374124
16	3961770	4689471		-8.32e-05	4.39e-05	0.374321
19	46433891	47333204	0.354243	0.00115071	4.52e-05	0.375293
11	108496357	110701645		-0.000103926	8.55e-05	0.375976
15	32180607	33251727	-4.42574	7.37e-06	1.95e-05	0.376047
4	60145181	61371992	-1.62519	3.32e-05	2.53e-05	0.376424
5	99259751	101101103	-1.52534	0.000149224	7.66e-06	0.377074
19	11280183	12497411	1.24078	0.00014835	1.06e-05	0.377329
10	50840736	52086621	0.800369	0.000121097	1.3e-05	0.378188
17	40232810	41769732	-0.430731	0.00127893	6.22e-05	0.378247
12	68657	665200	-0.640801	0.000102424	3.86e-05	0.37841
1	25305783	26976424	-0.685053	0.000251501	3.53e-05	0.378425
17	29262773	30878805		-2.86e-05	0.000138002	0.379372
11	59620206	61870732	0.438269	0.000839058	3.21e-05	0.380699
17	65016683	66315468	-0.594819	0.000499945	2.06e-05	0.381352
9	112594858	113255402	-1.58482	6.1e-05	1.96e-05	0.382158
2	169178092	170973262	0.605141	0.000211315	7.37e-05	0.382411
7	38160558	39534540	0.967678	2.77e-05	0.000192931	0.382862
20	61301855	62119318	1.30249	8e-05	2.73e-05	0.383392
1	177432237	178940717		-0.000112296	0.000110998	0.383787
14	92099719	93378838	-0.664601	0.000151735	6.62e-05	0.38391
3	1129028	1527748	-1.79855	3.95e-05	2.22e-05	0.384406
4	48227642	53412129	0.444572	0.000101668	9.2e-05	0.384917
15	98497881	99128454		-0.000136893	1.49e-05	0.385026
9	89949778	90198251		-3.11e-07	7.12e-06	0.385179
1	14626896	15423481	-0.393702	0.000513994	4.51e-05	0.385204
7	150491851	151390799	-0.364	0.000255667	0.000109656	0.385379
4	10696913	12198579	-1.36284	6.2e-05	3.99e-05	0.385562
18	5855598	6630394		-0.000218141	3.98e-05	0.386207
4	23563931	24992827		-3.68e-05	2.79e-05	0.386324
17	46828412	48027295		-6.47e-05	0.000137215	0.386895
2	209941332	210832981		-4.12e-05	6.76e-06	0.388987
1	67761365	69441414	-0.469957	0.00155983	1.59e-05	0.389129
4	184283411	185477454	-0.578326	0.000159329	0.000102007	0.389179
17	38652220	39657179		0.000679559	-1.43e-06	0.389544
14	33036081	34769821	0.428196	0.000371448	0.000129109	0.389728
6	108325624	110654066	0.275474	0.000404527	0.000194962	0.389809
17	52863321	53338298	-1.46629	0.000100099	9.04e-06	0.390721
15	54337243	55134743	-1.8019	2.84e-05	2.66e-05	0.390846
7	86345013	88732142	-1.00209	0.000140992	3.37e-05	0.39085
14	104761778	105440784	0.538976	0.000205181	4.06e-05	0.391015
10	12799286	13718384		-0.000116491	3.59e-05	0.392079
3	20753368	21522703	-0.691895	0.000112263	4.66e-05	0.392526
2	65228236	66374803	0.384672	0.000456965	7.74e-05	0.392894
2	121073253	123241656		0.000343075	-7.28e-06	0.39377
10	9433090	10540465	-2.93992	1.66e-05	1.79e-05	0.394803
9	121009165	121318886	1.02561	8.96e-05	9.48e-06	0.394838
7	85571372	86341446		-0.000109296	4.62e-05	0.395128
13	43099889	44637493	-0.519333	0.000463725	3.36e-05	0.395769
2	239123082	239801883	-1.79084	6.1e-05	1.01e-05	0.397269
20	50635347	51389135	-0.782442	0.000168487	2.85e-05	0.398192
3	106332831	107729547	-0.384732	0.000427234	5.1e-05	0.398448
6	163277858	164003180		-5.95e-05	6.56e-05	0.398589
12	80945774	83137872	-0.780899	5.83e-05	0.000108777	0.39947
11	36118027	37838625	0.406518	0.00049911	6.39e-05	0.400051
13	101394726	102299385	0.661275	0.000203639	3.57e-05	0.400218
6	117567468	119071713	0.597633	0.000173211	5.42e-05	0.400632
12	24545834	25991825		-0.00013052	-2.44e-05	0.400834
2	218616633	219671910	0.488653	0.000601693	1.73e-05	0.400846
10	64263402	65469133	-0.519779	0.000861768	1.67e-05	0.400914
19	7312727	8684707		-8.06e-05	2.29e-05	0.401155
12	108506696	110111462		-0.000108861	3.07e-05	0.401832
12	32645848	33435901	1.51686	2.72e-05	2.92e-05	0.401925
12	121721831	124710880	-0.50556	6.5e-05	0.000226606	0.402123
11	74159542	76431100		0.00149985	-9.53e-06	0.402419
9	115393806	116148630	1.65192	0.000438502	2.02e-06	0.402526
5	24796795	26183141		-7.96e-05	7.54e-05	0.402703
14	40336990	41615299	1.25694	8.26e-05	1.59e-05	0.40273
2	37008066	38882278	0.720795	0.000756818	1.51e-05	0.403613
5	80481996	81712715		-1.21e-05	6.55e-06	0.403918
17	6976284	7723513	0.238297	0.000408387	0.00023891	0.405433
15	88032736	88742960	-1.77778	2.82e-05	2.15e-05	0.405647
5	144584265	145803004		-8.17e-05	0.000154254	0.40572
8	37376914	39779989	-0.548159	0.000314587	3.33e-05	0.40749
10	55334740	56204677	-1.97116	8.4e-05	6.12e-06	0.407727
20	51885269	52525657	0.389032	0.000170013	0.000100341	0.407905
14	58449526	59135770	-0.786917	4.94e-05	8.2e-05	0.408223
1	119793605	120347239		-4.38e-05	2.34e-05	0.409259
11	103491586	104871322		-0.000116472	2.52e-05	0.409875
7	93340137	95171731	0.862698	0.000287033	1.81e-05	0.410684
1	2321099	3065568	-0.228677	0.00236674	3.54e-05	0.410998
14	72889376	74250730		-5.99e-05	0.00018136	0.411945
1	202820815	203979519		-0.000108948	2.3e-05	0.413074
8	85094979	86979097		-5.38e-05	3.08e-05	0.413299
5	150918158	152360494		-6.46e-05	1.58e-05	0.413708
8	89083979	90605445		-4.91e-05	1.38e-05	0.414842
1	46897698	47999344	1.73012	5.05e-05	1.27e-05	0.415332
19	58532756	59118784	0.549972	0.000144873	3.44e-05	0.415455
6	6246984	7328580		-3.88e-05	7.35e-05	0.415896
15	100457692	101403655		-2.87e-05	4.23e-05	0.416234
15	87114392	87693557		-8.71e-05	1.85e-05	0.416439
12	78926240	80944201	1.03417	8.66e-05	2.32e-05	0.417115
9	37679713	42220384		-0.000165777	5.14e-05	0.417202
20	49948016	50633472		-8.54e-05	5.65e-05	0.41743
9	73399750	73916072	2.49129	1.41e-05	1.78e-05	0.4179
11	26046627	27018778		-7.82e-05	2.38e-05	0.418572
2	177327202	178551958	-0.645726	6.7e-05	0.000116803	0.420593
18	4601573	5197395		-6.26e-05	6.63e-05	0.421042
7	148620581	150491084	-1.88712	5.67e-05	1.92e-05	0.421886
7	49131824	49821750		0.000143324	-1.34e-05	0.423004
15	89562631	90452882		0.00036311	-6.61e-06	0.423049
1	240563367	241178287	-0.845798	0.000113599	3.36e-05	0.424441
3	159274785	161523859	0.511178	7.57e-05	0.000169414	0.425076
6	36611164	38686222		-4.27e-05	6.52e-05	0.425088
19	54099626	54702450		-0.000279196	5.83e-05	0.425671
1	232384356	232949914	-0.388436	0.000459598	3.25e-05	0.425834
18	67574191	69038112		-1.32e-05	2e-05	0.426361
16	83972415	84645588	1.03609	0.000198086	3.09e-05	0.428389
21	18457828	19151566		-2.58e-05	2.64e-06	0.428488
5	142230949	144583138	-0.207635	0.000559172	0.000197943	0.42853
1	71822765	74326378		-3.33e-05	8.72e-05	0.428744
1	3066761	3679461	-1.54826	4.73e-05	2.2e-05	0.42919
1	170375663	170914261		-4.97e-05	1.06e-05	0.429493
8	41719750	42501174	-0.546123	0.000201257	1.17e-05	0.43036
8	112612842	114393054	0.689273	0.000102043	3.16e-05	0.430374
1	178943012	179676274	1.37907	8.15e-05	1.01e-05	0.431361
1	87654606	89447978	-0.421429	0.000341173	8.57e-05	0.432238
7	83959751	85570789	-2.63363	7.39e-05	4.19e-06	0.432535
17	69242932	70147289		0.000478028	-4.22e-06	0.432636
8	96534326	97318660		-1.18e-05	1.44e-05	0.432719
9	109974206	111137001	2.36857	0.000283531	2.43e-06	0.433972
1	12150385	14625524		-0.000255989	0.000101926	0.434064
11	89441680	91115475	1.31297	3.08e-05	3.78e-05	0.434329
2	217184715	218615634	-0.732093	0.00015694	4.41e-05	0.434667
15	93591893	93908402		-1.54e-05	9.08e-06	0.435359
7	155380353	156814410	-0.424048	0.000194409	0.000132628	0.435534
12	40022029	41015211	-2.34103	7.04e-05	5.03e-06	0.436083
1	175385076	176416712		0.000133055	-5.89e-06	0.436361
14	56215477	56949485		-4.88e-05	1.18e-05	0.436838
3	52215002	54078568	0.761168	0.000211542	4.35e-05	0.436851
18	55090919	55808073	-2.19814	0.000105945	4.89e-06	0.437506
15	51682775	52589995	3.42194	4.1e-06	2.28e-05	0.437719
6	24803038	25483400	-0.441299	0.000246488	4.78e-05	0.438847
12	117644436	118888131		-0.000123718	3.24e-05	0.438909
7	130075370	130797123	-1.21128	7.44e-05	1.48e-05	0.439835
2	234699366	235626316	0.911787	6.45e-05	7.65e-05	0.439947
6	56104522	57082026	1.01945	0.00010344	1.47e-05	0.440716
2	133034031	133950661		-0.000164502	7.67e-05	0.440912
16	31384554	47981754		-7.94e-05	7.25e-06	0.441012
17	62037685	64434272	25.1205	2.35e-05	3.38e-07	0.441602
21	26467796	27776736	1.94175	1.05e-05	6.11e-05	0.442289
15	50006184	51681073	0.520837	0.000679616	2.36e-05	0.442991
16	87175053	88389287	-0.9005	0.000437203	1.38e-05	0.443766
5	140644957	141640050	0.463365	0.000596514	2.08e-05	0.443949
12	43982342	44922863	1.15069	0.000130086	5.01e-06	0.44483
2	38882577	40077971	-10.3679	0.000171171	7.96e-08	0.445546
1	5472626	6133700		-8.66e-05	3.7e-05	0.445779
18	6630840	7373590	0.735948	0.000101391	4.83e-05	0.446119
10	106139294	107874146		-3.54e-05	0.000144331	0.446204
4	30453619	31739254		-4.35e-05	3.64e-05	0.44624
7	19978609	21712233	0.250745	0.00101344	0.000100927	0.446467
10	10542217	12092029		-6.29e-05	0.000154642	0.446543
17	33616080	34393028		-8.74e-06	1.27e-05	0.447219
12	132014206	132706778		-4.5e-06	3.78e-05	0.447264
1	237495080	239297872	0.417625	0.000367015	7.97e-05	0.447362
13	98594975	100043997	0.32357	0.000571726	5.89e-05	0.448255
19	16252072	17942927	-0.277361	0.000942793	6.27e-05	0.449828
5	31748611	33944217		-0.000223547	3.37e-05	0.450083
4	177290945	177972278		4.11e-05	-4.76e-06	0.450096
14	32016504	33033695	-0.90458	3.84e-05	7.94e-05	0.450931
17	18456679	19666001		-1.05e-05	3.23e-05	0.451051
20	37875309	38431408	-0.552007	0.000117701	3.42e-05	0.451513
15	47979127	49075918	-1.72658	0.00025674	1.99e-06	0.451784
9	78215299	78900183	1.18021	0.000175359	1.28e-05	0.452052
10	112560012	113839866	-0.906409	0.000406724	5.85e-06	0.452222
18	3359237	3861997		-2e-05	-1.98e-06	0.452893
11	37839347	40357803	-1.6499	2.68e-05	3.69e-05	0.452919
1	236537770	237493854	0.712529	0.000252623	2.35e-05	0.453186
16	946205	1547999		-0.000142038	9.4e-06	0.453759
5	156629754	157197141	3.23884	1.17e-05	1.11e-05	0.454417
19	56365323	56898342	-2.78657	0.000269203	1.09e-06	0.455146
12	52914211	54379670		-0.000127862	4.35e-05	0.455283
17	16321959	17292491		-1.21e-05	5.46e-06	0.455683
9	135401721	136417159	0.386252	0.00032624	6.33e-05	0.45711
13	27283115	28283059	0.302428	0.00165209	2.61e-05	0.457683
9	82349606	83041982	0.565015	6.94e-05	8.13e-05	0.457802
5	67096780	70682458	0.574181	0.000162792	6.2e-05	0.458348
1	201366509	202820077	0.630633	0.000153254	5.36e-05	0.458379
19	49925208	50774141	0.811239	3.38e-05	8.67e-05	0.458588
19	30113991	30858084	-0.317812	0.000282457	9.1e-05	0.459342
1	244106113	244927751	-2.58172	8.4e-05	3.97e-06	0.460158
10	52708822	53362540	-0.485922	0.000158972	5.28e-05	0.460489
15	101918830	102516259		-1.76e-05	2.37e-06	0.460867
16	8572557	8960864	-1.13436	3.61e-05	3.42e-05	0.461017
5	21574347	23150924	-5.90126	4.65e-05	1.36e-06	0.461772
5	20415799	21573200	0.290177	0.000702897	2.11e-05	0.462047
20	62119875	62962870	0.166682	0.00317075	6.31e-05	0.462443
17	55279508	57486793	1.59048	4.71e-05	4.92e-05	0.463343
4	37887735	38974458	0.189792	0.00109806	0.000140342	0.463608
9	132895131	133640777	-0.344242	0.000100183	0.00016215	0.463936
3	132117285	133128449		-2.88e-05	8.33e-05	0.464476
22	26123092	26735929	0.779435	0.000121586	4.04e-05	0.464832
6	136186368	137811295		0.00021727	-2.24e-06	0.464964
5	101101325	102681586	1.41466	8.36e-05	9.8e-06	0.465492
12	127383648	128141516		0.00032564	-1.27e-05	0.465507
18	35838871	36364691		-4.29e-05	1.67e-05	0.46603
8	6018292	6350873		-0.000113862	4.46e-06	0.466367
15	36425448	36968033	2.86274	7.52e-06	2.59e-05	0.466527
12	31067490	32081072		-7.62e-05	3.18e-05	0.467915
1	35366056	38196841	0.704496	0.000153649	4.64e-05	0.467937
12	101857796	102961329	-0.6994	8.92e-05	3.68e-05	0.46835
18	62078305	63110788		-0.000122094	8.57e-05	0.46862
3	21523116	22102707	-0.873164	3.16e-05	9.67e-05	0.468984
8	80656206	81330540	0.258706	0.00055796	3.58e-05	0.46911
10	91960142	92682235		-7.45e-05	3.1e-05	0.469273
4	33640864	35150284		-2.95e-05	3.08e-05	0.469307
2	81588482	83604057		-2.83e-05	7.06e-06	0.471433
19	24059507	28555771	-4.96395	7.79e-06	4.21e-06	0.471639
14	93379151	94420996	-0.348764	0.000169395	0.000101566	0.471998
1	169522554	170372503		0.000650684	-2.29e-06	0.472128
12	63910665	65383507	-1.43585	2.32e-05	3.4e-05	0.472235
7	44972152	46665658	1.79067	1.96e-05	4.98e-05	0.472394
22	26736812	27294543	-0.365443	0.000363239	5.24e-05	0.475182
1	7604831	9067142	-0.200239	0.0017807	7.51e-05	0.475446
7	2931676	3736942	1.59457	0.00031238	3.25e-06	0.475663
5	135340951	137948424		-2.26e-05	7.39e-05	0.476485
15	78640760	79259009	-0.652321	3.44e-05	5.4e-05	0.476645
6	14619148	15998368	0.424034	0.00094328	1.61e-05	0.47675
8	105391381	107409808	0.257561	0.000187712	0.000268194	0.477993
2	15721423	16549199	-1.75402	2.15e-05	3.22e-05	0.478141
9	17628726	18659920	2.68959	4.61e-05	7.69e-06	0.478363
14	88641335	90069965	0.733741	0.000172937	2.74e-05	0.479178
2	22428680	23855977		-0.000131865	0.000142686	0.480003
22	48481280	49081753		-2.8e-05	0.000116434	0.480218
3	14309548	14816364		-2.61e-05	-1.35e-05	0.480458
12	113030227	113877766	-1.19139	0.000147643	7.83e-06	0.480493
6	23495260	23935020	-1.88741	1.66e-05	1.72e-05	0.481218
2	155209736	156568446	-0.508863	0.000208704	3.85e-05	0.483516
1	101683165	102039858		-3.02e-05	5.17e-06	0.483553
3	12859004	13523338		-9.56e-05	3.29e-05	0.483626
1	165191702	166363258	0.52033	0.00034586	2.94e-05	0.485856
2	101338644	102688272	-0.243152	0.000901717	4.92e-05	0.486537
1	57585980	58535140	0.326521	0.000255874	8.11e-05	0.486597
21	32213678	33270766	0.619192	0.000113774	4.37e-05	0.486744
3	76855676	77507524		-0.000106195	2.94e-05	0.487845
3	65340365	66169323		-4.85e-07	4.76e-05	0.488893
15	92165068	92667377		-0.000128039	9.64e-06	0.488909
2	225833758	227531180	-0.34462	0.000240215	0.000167422	0.488976
1	189758772	190107648		-4.91e-05	1.58e-05	0.489075
5	165642395	166432731		-0.00012863	3.94e-05	0.489339
5	28310093	30129786	-0.843966	0.000227705	1.34e-05	0.489983
5	2369710	2979000		-0.000115322	3.13e-05	0.490514
20	3655943	4051325	-0.388329	0.000146671	4.32e-05	0.490591
7	12689322	13674908	0.608057	8.28e-05	7.73e-05	0.491048
8	16087729	17579518	-2.60052	8.69e-05	5.3e-06	0.491195
2	42088016	42947335		-1.92e-05	6.15e-05	0.491301
5	17162704	18048683	-0.75931	0.000388564	5.74e-06	0.491809
15	77912408	78637877	0.50778	0.000111905	4.63e-05	0.491824
12	69826237	70815755	0.650606	0.000177706	2.3e-05	0.491935
19	45259002	46433733	0.301389	0.000450071	6.59e-05	0.493362
2	141803602	143254981		-7.14e-05	6.42e-05	0.493417
3	1528147	2423237	-1.38451	0.000276991	5.01e-06	0.493919
2	51668142	53351493		-0.000146108	0.000104694	0.494173
1	157154324	158867538	-1.71584	0.000384305	3.03e-06	0.494425
14	49955381	52077965	-2.32377	0.0001796	3.76e-06	0.494574
16	25590147	26681997	0.243634	0.00036988	0.000212836	0.494601
17	35731855	37341235	-0.689039	0.000287932	1.75e-05	0.494858
7	124155319	125386718		-2.04e-05	5.32e-07	0.495196
2	47782836	49112501		-4.3e-05	8.27e-05	0.495481
3	183762644	185262137	0.376263	0.000385259	5.5e-05	0.49551
16	7525825	8236887	-1.14887	0.000139445	1.94e-05	0.495662
16	12151797	12775407	-1.08543	8.2e-05	2.75e-05	0.496792
12	2886946	3558488		-5.97e-05	1.45e-05	0.496968
12	61740561	63158569		-2.07e-05	4.36e-05	0.49729
8	87563878	89083319		-8.92e-05	0.000117211	0.497375
9	21550959	22968575	-0.410901	0.000246566	5.5e-05	0.497767
12	71690933	72513196		-8.57e-05	3.98e-06	0.498222
7	128555262	130074230	0.534166	0.000471058	1.67e-05	0.500354
8	19491428	21021401	0.653073	0.000126228	6.35e-05	0.50074
18	28037840	28560707		-9.75e-06	1.01e-05	0.501501
9	78901112	81064897	1.3064	2.68e-05	8.55e-05	0.50213
20	42188914	43257406	0.463002	0.00137931	1.5e-05	0.502148
19	41442597	41841098	1.77097	1.75e-05	1.18e-05	0.503161
8	129297807	130379330	4.92085	2.97e-05	1.69e-06	0.503994
11	84212522	84618654	-3.75402	0.000202132	2.5e-07	0.504404
2	16549538	18344242		-1.01e-05	5.82e-05	0.50449
5	7853304	9084076	1.23606	0.000231278	6.57e-06	0.504667
5	18792568	19486153	-1.22298	4.48e-05	1.43e-05	0.504784
17	75476450	75842792		-1.19e-05	-5.94e-06	0.505529
1	69441920	70486660		8.12e-05	-5.78e-06	0.505898
17	14500054	14859339	0.947473	0.000240968	6.84e-06	0.506336
12	75193041	76058346	-3.8183	5.09e-06	1.34e-05	0.506833
2	4148784	5017172	-0.655151	0.000108665	3.87e-05	0.507393
8	143750619	146303789	1.01471	0.000110497	2.2e-05	0.507403
6	75843845	77257094	-0.313249	0.00019314	7.11e-05	0.507609
20	888523	1445821	-0.474835	0.000379841	2.42e-05	0.507663
4	174833988	176193705	-1.21378	3e-05	5.32e-05	0.508121
11	91677374	92626428		-6.42e-05	2.72e-05	0.50854
2	54600556	56158646	-0.679491	0.000213665	2.97e-05	0.510037
9	8236122	9374664		-0.000113639	9e-05	0.511125
1	70490925	71818029	-0.359421	0.000202168	8.29e-05	0.511623
4	68059850	68455531	14.3823	1.32e-07	2e-05	0.511957
2	108427959	110109210	-14.3402	8.04e-07	1.33e-05	0.512097
20	59892231	61091395	-1.46104	0.000311505	5.07e-06	0.512457
1	215129087	216672805		-6.1e-05	1.06e-05	0.513009
7	126517818	127905983		-0.000126214	0.0001	0.513202
5	11170703	13603734	0.492087	0.000177626	6.01e-05	0.513303
13	23827815	24477568		-1.9e-05	-4.76e-06	0.513803
20	11534488	12153352	-2.05702	7e-06	4.54e-05	0.515626
8	4071516	4274957		-1.11e-05	5.36e-06	0.51623
3	103700909	104579408		-4.68e-05	1.04e-05	0.516533
4	127237363	129514427	-4.74082	3.6e-06	2.39e-05	0.517079
15	70772414	71919256	1.39823	0.000104539	7.91e-06	0.518182
17	32677947	33614452		-1.25e-05	2.09e-06	0.519685
9	100919318	101473404		0.000137184	-4.41e-06	0.519901
1	241178944	241766551		-8.81e-05	2.96e-05	0.519916
1	144998563	147347713	1.02116	2.82e-05	3.07e-05	0.521309
22	32857285	33511391	0.68106	0.000190504	2.32e-05	0.521369
12	102961450	104011319		-1.77e-05	3e-05	0.521715
17	14860784	16319512		-6.83e-05	8.22e-05	0.521756
6	42105555	43957473	-0.732667	8.99e-05	5.16e-05	0.522297
20	1899473	3081680	0.334063	0.000240608	0.000110616	0.523036
5	124748624	126938920	-0.524834	0.000838241	1.35e-05	0.523052
3	164820183	167116849		-0.000196733	4.26e-05	0.523358
14	20878890	21267077	0.459163	0.000134453	5.53e-05	0.523568
5	159136348	160908680	2.43197	5.29e-05	8.93e-06	0.525601
16	54673195	55505040	0.612154	9.76e-05	7.55e-05	0.52642
11	117098436	118898319		0.00044724	-5.61e-06	0.526651
17	60885287	62035655	-1.20277	0.000169545	4.16e-06	0.526742
2	56600739	57938354	-1.08536	0.00014412	1.06e-05	0.526895
17	396660	820493	-0.938363	0.000130521	7.86e-06	0.527031
21	23270321	24695405		-0.000142806	2.37e-05	0.527034
6	105754306	106921804		0.00117895	-1.41e-05	0.527857
11	31856654	33383448		-5.33e-05	2.54e-05	0.5284
3	167913564	170158128		-7.67e-06	5.8e-05	0.528492
9	87571959	87811640	0.655564	3.54e-05	3.19e-05	0.52862
1	53117066	54197141	2.03376	0.000292858	1.22e-06	0.528835
16	4690187	5114499		-5.42e-05	2.84e-05	0.52964
7	71205507	71873571	0.623011	0.000303682	6.95e-06	0.529831
3	133129272	134383242	1.08106	3.76e-05	4.64e-05	0.531121
18	11530996	12737037		0.000144095	-9.87e-06	0.531133
4	173761916	174832248		-0.000177327	8.79e-06	0.531198
4	117275542	118219755		-1.04e-05	1.98e-05	0.531501
18	21623416	22745505		-3.14e-05	0.000175466	0.531524
8	5147734	5781592	-0.621454	0.000211997	2.32e-05	0.53161
9	126927204	128926989	-0.604046	0.000165848	2.93e-05	0.531615
3	125876862	126213162	-1.99592	5.47e-05	4.02e-06	0.532132
18	39892281	42606024		-9.62e-06	0.0002043	0.532505
5	58834852	60880207	-0.416259	0.000384067	2.43e-05	0.533302
1	198540418	199578700	-0.527379	0.000110168	4e-05	0.53348
14	52762622	54162101	0.918248	0.000174077	9.63e-06	0.533972
4	162151565	162629423		-6.38e-05	8.59e-06	0.534228
11	40359663	40716222	0.787193	0.000108909	7.18e-06	0.534425
4	109980374	112204254		-0.000193001	0.000104184	0.534921
11	121661507	123289851	0.442395	0.000217911	6.31e-05	0.535638
13	91970313	92912119		-7.09e-05	0.000100576	0.536064
2	207722425	208639154		-0.000172692	3.99e-05	0.536087
2	103264434	104481488	11.255	7.33e-07	1.22e-05	0.536404
13	49987663	51254196	3.85001	2.79e-06	3.53e-05	0.537585
3	11221721	12858028	0.559674	0.000270262	2.65e-05	0.538235
11	20115277	21773251	0.254508	0.000802344	7.06e-05	0.53851
3	6422814	7509288	0.585059	9.06e-05	6.4e-05	0.539156
5	4223577	5137474		-0.000293964	5.21e-05	0.53954
18	9415389	10462537	1.17995	0.000123466	1.77e-05	0.539813
12	106156001	107521770		-0.000144656	3.11e-05	0.539933
3	176269091	177530606	-0.56708	0.000106564	5.19e-05	0.540243
5	55413961	55932471	-0.340547	0.000485394	2.68e-05	0.54081
22	39304509	40092866	-0.290069	0.00110304	2.72e-05	0.541881
8	97320605	98867870		-0.000109721	-9.2e-07	0.541947
7	113337327	116315205		-0.000118711	0.000100616	0.542091
9	90198375	90893610		-0.000102807	-1.49e-06	0.54217
18	349293	906343		-6.77e-05	-1.17e-06	0.542549
13	22211354	23590611		-0.000160062	-1.24e-05	0.543395
8	139195331	140093896	0.507353	0.000173261	3.68e-05	0.543409
13	107788025	108518444		-0.000118456	0.000117977	0.543822
20	52526840	53406846	0.362097	0.000200531	7.1e-05	0.543944
6	38687185	39021712		-7.94e-05	2.39e-05	0.544744
21	46174981	46740019	0.562568	0.000146238	2.9e-05	0.544775
5	1270983	1762678	-2.34744	5.06e-05	3.58e-06	0.544795
12	110112932	113027651	0.908727	0.000285944	5.25e-06	0.545787
5	111963025	112396750		-2.89e-06	4.21e-06	0.545791
16	81209631	82481987	-0.716028	0.000420647	1.97e-05	0.545821
4	55202697	57418400	0.300216	0.00010838	0.000310341	0.545892
22	20001006	20952650	0.516939	0.000144473	2.96e-05	0.546191
10	132252499	132964299	-1.13174	8.31e-05	1.48e-05	0.546777
10	31479422	33656047	0.322827	0.000765884	2.92e-05	0.547465
3	140276484	142863564	0.3613	0.000277395	0.000114726	0.547926
10	120997666	121874991	0.242706	0.000644474	4.42e-05	0.547997
10	13719970	14411956		-1.68e-05	7.34e-05	0.548111
2	180662102	181627195	-0.279693	0.000277526	6.25e-05	0.548396
1	234209087	235772624	0.465921	0.000231857	5.18e-05	0.548794
13	23590702	23827019		-0.000137713	-6.39e-06	0.548846
1	223630619	224434769		-0.000110217	1.13e-06	0.548901
2	119581439	121070811	-0.862298	0.000119056	1.86e-05	0.549011
13	103340536	104065375		-0.000210859	1.51e-05	0.550406
4	169569516	170676328		-3.79e-05	1.81e-05	0.550895
9	88869630	89948499	0.381301	0.000215775	4.97e-05	0.551346
8	66025862	67192642		-4.23e-05	2.87e-06	0.551425
10	127821105	128409952		-0.000286763	6.18e-06	0.551663
9	94164373	95854872	0.974779	0.000270534	7.76e-06	0.551845
7	138744100	141106552	1.25399	0.000207175	8.26e-06	0.552487
3	149994553	151178708		-7.09e-05	0.000128225	0.552737
4	131951466	133741365		-8.76e-05	3.93e-05	0.553898
8	118623844	120216957	0.441685	0.000181843	5.69e-05	0.554061
20	56679960	57319010		-8.17e-05	5.97e-05	0.554374
17	4652156	5573766	-0.348792	0.000454777	3.04e-05	0.554488
6	131973932	133867802		0.000162966	-1.53e-05	0.554576
17	10573457	11667346		-8.82e-05	3.03e-05	0.554955
15	43474655	44988610	0.88037	2.76e-05	5.56e-05	0.555949
20	24054931	25019099		-0.000126876	7.92e-05	0.556142
2	136825272	138619715	-0.930529	7.27e-05	3.65e-05	0.557297
10	59158617	59822195		5.25e-05	-1.77e-05	0.557523
16	10002419	10430046		-3.25e-05	7.69e-05	0.558076
12	19925541	21568051	-0.872983	6.82e-05	4.17e-05	0.558633
15	26186113	26675188	1.36668	2.29e-05	2.29e-05	0.558652
22	19139368	20000428	-1.50974	4e-05	1.81e-05	0.558803
16	51703888	53845487		-8.32e-05	0.000270401	0.559195
2	186731309	188540877	-0.678815	5.27e-05	5.77e-05	0.55987
12	93792655	95717265	2.50573	4.58e-06	0.000104916	0.560257
1	167159608	168168773		-3.1e-05	1.15e-05	0.56028
5	113604579	114448326	0.410483	8.67e-05	9.45e-05	0.560428
8	11838355	12975295		-4.62e-05	3.29e-05	0.560704
3	161524489	162065286		-5.7e-05	1.19e-05	0.561585
5	82660901	84397685		-0.000202863	2.56e-06	0.562334
17	49894599	51282380	-0.935302	0.000127862	1.52e-05	0.562581
9	76786297	78214833	0.774905	7.15e-05	3.78e-05	0.563708
15	99128932	100077720	0.722536	0.00022876	1.36e-05	0.563897
3	22103146	23122359		-0.000137021	3.44e-05	0.563999
1	152535586	153163377		0.000128825	-2.66e-06	0.566127
4	20084563	21292213		-0.000138016	4.25e-05	0.566667
11	71842976	74158869	0.329166	0.000428439	3.75e-05	0.566759
17	53346718	54164464		-3.6e-05	7.74e-05	0.566814
2	140902383	141803496		0.000379618	-3.34e-07	0.567307
12	87297692	87905878	0.563264	9.15e-05	2.22e-05	0.5678
2	224003069	225832409		-0.000102921	-2.83e-06	0.568437
2	192696255	195109845		-2.28e-05	6.85e-05	0.568721
2	35608923	36121342	1.0415	0.000114871	6.21e-06	0.56944
2	34280335	35607183		-2.58e-05	4.24e-05	0.569559
16	60745208	61991704	1.50951	2.83e-05	2.12e-05	0.569999
9	28253887	29622939	0.322077	0.000256819	6.45e-05	0.570492
2	53352175	54599930		-4.07e-05	5.01e-05	0.570512
3	101808379	103025517		-5.41e-05	7.95e-06	0.571803
13	85609760	87039195		7.82e-05	-1.58e-05	0.57199
8	81331077	83726996	0.408244	0.000469352	2.87e-05	0.57215
13	106442608	107785431	0.144145	0.000553059	0.000183411	0.572283
1	84729134	85940249		-0.000160399	-1.35e-05	0.572803
3	153056839	154181836		-6.44e-05	2.05e-06	0.572943
1	62108681	63376404	1.29969	9.84e-05	1.15e-05	0.573184
11	56625775	58455947	0.132485	0.000857446	0.000105079	0.573423
9	112001473	112593531		-1.74e-05	1.73e-05	0.573431
1	20765245	22634131	-0.39174	0.000358646	4.39e-05	0.573456
1	201070740	201365889		-3.01e-05	8.53e-06	0.573781
20	59361382	59892000	-0.211753	0.000209341	0.000138556	0.573851
9	32250247	33186788		-6.28e-05	-1.75e-05	0.574549
12	99816842	101857521		-1.3e-05	-8.01e-06	0.574725
1	98564736	100064599	0.530623	0.000103174	5.47e-05	0.574822
20	5305400	6636139	-0.395347	0.000777951	2.05e-05	0.574952
22	49082979	49521080		-4.68e-05	5.95e-05	0.575125
4	163183341	163726178		-3.65e-05	-5.68e-07	0.575473
8	23548749	24456913	1.04205	2.43e-05	2.68e-05	0.575523
8	130380171	130812339		0.000575788	-1.58e-05	0.575676
7	130797776	131856855	0.777744	4.44e-05	6.17e-05	0.575874
10	113845990	115698315	-0.542968	0.000244891	3.45e-05	0.576013
10	71052888	72479853		-0.000251339	7.43e-05	0.576111
1	59739179	61257170	0.35439	0.000306097	4.14e-05	0.576802
22	31535872	32324140	-0.744476	0.000111392	1.2e-05	0.576978
2	221445953	222985126	0.359198	8.02e-05	0.000195734	0.577305
7	33151181	34939884	1.07852	0.000186395	1e-05	0.577687
5	45286977	50161698		-8.61e-06	2.37e-05	0.577746
20	21679930	22779512	0.307219	0.000159626	6.69e-05	0.579398
3	151178836	151904190		-4.11e-05	1.4e-05	0.579912
4	43963518	45187835		-6.02e-05	3.81e-05	0.580737
10	7639932	9432277	0.15275	0.00100098	0.000178068	0.581996
4	130950008	131948861	3.74902	3.8e-05	1.79e-06	0.58242
9	103544757	103969076	-3.06038	1.94e-05	1.94e-06	0.583483
6	165246062	166191910	4.88584	8.34e-07	8.33e-05	0.583491
19	34068435	35331436		-7.45e-05	9.1e-05	0.58404
14	49004194	49955015		-0.000126834	1.98e-05	0.585508
8	31947880	32448740	-2.02106	2.77e-05	5.63e-06	0.585543
7	39535570	40925323		-4.21e-06	1.35e-05	0.586213
1	195155293	195995510		-6.46e-06	6.38e-06	0.586273
13	44638337	46491101		-0.000263911	5.75e-05	0.586413
1	83991748	84728665		-0.00013027	2.71e-06	0.58681
1	106642705	107432265	-0.528909	7.49e-05	3.33e-05	0.587082
12	83143660	83854442	0.379118	0.000116944	4.09e-05	0.587205
12	130158997	130859973	-1.075	4.37e-05	2.74e-05	0.587483
5	117714517	119668423	-0.31973	0.000348171	4.79e-05	0.58811
3	151905386	153054901	-0.268066	0.000304492	6.75e-05	0.588151
2	105872982	107406122	0.926394	5.97e-05	4.34e-05	0.58853
7	24389147	24980408		-9.86e-05	8.64e-06	0.58868
13	66200191	67713633	0.34808	0.000272458	3.61e-05	0.589153
16	49007408	50694011	0.257246	0.000698087	5.82e-05	0.589523
9	30821676	31836697		-6.52e-07	6.33e-06	0.589868
17	5574433	6570522	0.296318	0.000251868	0.000105371	0.590052
21	25090174	25898082		-0.000105735	1.74e-05	0.590381
17	68199783	68875761	0.75104	0.000148729	1.19e-05	0.591231
1	32042540	34016219	-0.219179	0.000342333	7.87e-05	0.591951
18	70719886	71243399		-7.43e-05	7.02e-06	0.592176
10	43222372	43605902	1.52574	4.04e-05	4.38e-06	0.592303
9	10879188	11616822		-4.09e-05	4.54e-06	0.593873
22	47937891	48479731	5.14179	2.6e-06	1.87e-05	0.594249
3	186782999	187220633		-5.27e-05	1.52e-05	0.594967
16	77689074	78446696	0.542009	9.87e-05	8.28e-05	0.595383
11	3661873	4745931		-5.14e-05	5.84e-05	0.595478
11	42854878	43952796		-0.000218932	5.07e-05	0.595567
1	185512838	187847742	3.803	1.8e-05	7.01e-06	0.59621
5	161688913	162741298		-0.000184991	2.5e-06	0.596234
3	130244120	131373405		-7.18e-05	2.58e-05	0.596302
12	128141610	128810520		0.000212701	-1.42e-05	0.596962
14	79027504	80998547	0.227153	0.000357238	0.000122942	0.59702
6	53405127	54291407	0.367126	0.000113685	6.51e-05	0.597369
11	95332310	96848965	-0.408983	0.000561513	1.7e-05	0.597907
11	61873755	63153602	-2.38371	3e-05	4.85e-06	0.598502
3	126213467	127471230		1.78e-05	-3.48e-06	0.599155
7	53348777	54707110		-3.6e-05	3.04e-06	0.599384
6	20231516	22049758	-0.344034	0.000970865	2.04e-05	0.59976
3	138665796	140275652		-9.37e-05	3e-05	0.600342
1	43365565	44482312		-5.55e-05	9.75e-05	0.600971
2	240327154	240961852		-0.000231617	1.57e-05	0.601112
3	25460109	26392563		-6.06e-05	1.22e-05	0.601947
19	21379657	22036399		-2.24e-05	1.5e-05	0.602168
10	73614288	75696752	3.64312	1.28e-05	5.09e-06	0.602882
19	39371014	39757572	0.41513	0.00024945	1.78e-05	0.603379
4	154949091	156604003	0.293957	0.0002932	6.59e-05	0.60492
7	68126378	68561421		5.63e-05	-1.48e-06	0.605231
2	29486078	29987735		-0.000125924	2.18e-05	0.605277
19	17944900	18506666	-0.382526	0.000185339	2.76e-05	0.605382
10	84383277	85424102		-8.05e-05	2.98e-05	0.606167
11	101894471	102668702		-1.27e-05	3.52e-05	0.606366
7	7168493	7679885	2.44829	5.53e-06	2.31e-05	0.60707
18	70094975	70717286	1.51912	1.49e-05	2.31e-05	0.607388
18	71244692	71892202		-4.1e-05	1.19e-05	0.607474
17	64434524	65013985	-1.105	5.51e-05	1.59e-05	0.607684
8	130814803	131553214		8.69e-06	-7.72e-06	0.609379
21	33273162	33988973		2.48e-05	-3.11e-06	0.610001
2	68871710	70753882		-1.38e-05	5.07e-05	0.610983
7	118348359	121094386		-4.67e-05	6.85e-05	0.61223
5	130376936	131873073		0.00038279	-2.37e-06	0.612886
9	91610543	92342927	-0.37432	0.000151077	4.27e-05	0.614134
14	95347761	96250900		-0.000174889	1.18e-05	0.614247
6	91401234	93426186		-0.000166863	7.99e-05	0.614337
2	180139219	180661233		-8.92e-06	2.05e-05	0.61437
10	130282817	131192968	-0.494595	0.000309101	1.88e-05	0.614431
7	91174778	93339775	0.825433	6.23e-05	3.21e-05	0.61481
18	55808692	56752598	0.465239	0.00010779	5.16e-05	0.614851
11	34321876	35034307		5.48e-05	-2.31e-06	0.614888
3	124678230	125875831		0.000140416	-3.34e-06	0.614942
17	79683698	80969550	-0.349981	0.0002124	4.04e-05	0.614965
17	39657337	40231221	-0.745934	6.46e-05	2.04e-05	0.615413
11	106252171	107489662		-3.94e-05	6.07e-05	0.615419
2	56160647	56599354		-4.03e-05	4.6e-06	0.615642
5	179245856	180007693	0.18118	0.00066897	5.69e-05	0.616195
20	23568495	24053655		-5.82e-05	3.61e-05	0.616975
12	41015333	42346846	0.776701	8.36e-05	2.23e-05	0.617029
6	123105676	123889346		-0.000117338	2.77e-05	0.6171
16	15885866	16220858	-0.759032	5.15e-05	2.55e-05	0.618375
13	90179364	90867683		-0.000196126	5.19e-06	0.619383
21	20199390	21022168	-1.30334	5.46e-05	8.83e-06	0.619521
5	57338357	58834736	-0.638095	0.000141345	2.83e-05	0.621438
9	137929853	138817142		0.00028423	-6.1e-06	0.622121
1	86549569	87652502	-26.0859	1.16e-06	1.13e-06	0.622254
2	43309247	44048346	-0.296685	0.000787235	1.55e-05	0.622823
8	15274608	16087631		-0.000114277	2.77e-05	0.62338
18	51953945	52707502		-7.15e-05	2.16e-05	0.624196
15	47000857	47977097	-0.605156	6.18e-05	3.23e-05	0.624268
14	44542368	45247021		0.000241133	-2.07e-05	0.625103
10	94196690	95064828	-0.423792	0.00029974	1.01e-05	0.625112
18	61441801	62075853		0.000178528	-8.09e-06	0.625479
9	342841	1006606		0.000503885	-1.52e-05	0.626137
5	172377031	173611384	0.507354	0.000151329	4.42e-05	0.626512
4	121393020	121973864		0.00010316	-4.71e-06	0.626636
15	65104668	66358474	-0.970279	3.4e-05	1.76e-05	0.627103
14	66354477	67990648		-4.27e-05	5.72e-05	0.627526
17	78780686	79683249	-0.395511	0.000189689	3.73e-05	0.627967
3	75377075	76854466		7.9e-05	-7.62e-06	0.628337
11	110702636	111981853	-0.361684	0.000340362	1.82e-05	0.628555
16	598838	945806		-7.1e-05	0.000113884	0.629698
9	12780295	13797055		-2.88e-05	6.11e-05	0.629724
7	62557202	64193303		-1.68e-05	1.53e-05	0.630223
15	46294385	47000090		-1.45e-07	2.78e-05	0.630749
1	24528210	25305673	-0.492886	0.000121014	2.2e-05	0.630961
7	104158491	105425027		-5.12e-05	5.63e-05	0.631018
1	102894567	104369301		-8.22e-05	4.98e-05	0.631706
1	28168872	29181525	-1.82881	3.57e-05	3.61e-06	0.631806
8	3585058	4071438	-0.863984	6.27e-05	2.55e-05	0.632
5	164947504	165638940		-0.000289439	2.01e-05	0.633413
1	1103150	2320702	-0.481698	0.00170241	3.14e-06	0.633969
18	37683967	38766853		-7.33e-05	0.000199193	0.63473
15	101408616	101918220	-0.449702	0.00016888	1.88e-05	0.635065
6	13389521	14618107	-0.355294	0.00047953	1.86e-05	0.635761
14	47457846	48351664		-6.87e-05	6.08e-06	0.636102
16	50698071	51700822	-0.251487	0.000229999	0.000122708	0.636376
19	6614637	7309688	5.53516	0.000129919	2.36e-07	0.636628
3	167117143	167912878		-9.5e-05	7.41e-06	0.636651
13	75084473	76504672	-0.377816	0.000138919	5.88e-05	0.636916
3	103025715	103698105		-4.33e-05	4.42e-06	0.637071
14	98989483	99980087		-0.000238523	6.12e-05	0.637586
3	185263467	186780913		-0.000171741	9.47e-05	0.637744
13	48440893	49987145	0.380926	0.000190116	5.38e-05	0.638371
13	88191656	89057861		-9.84e-05	-1.75e-06	0.638622
13	25212359	25639070	0.381775	0.000207949	1.39e-05	0.638693
11	129187995	129838375		-1.52e-05	2.45e-05	0.63897
5	157199547	158491655	-2.08153	9.07e-06	2.44e-05	0.639157
8	123547148	124483938	0.443642	0.000340272	1.09e-05	0.639258
11	30057440	31853968	-0.518688	0.00023215	1.33e-05	0.639548
11	98703733	99613901		0.000135663	-6.33e-06	0.639767
10	43606687	45247184		-5.46e-06	-1.33e-06	0.639868
4	114904730	117275534		-0.000178038	2.46e-05	0.640268
12	128814615	129688509	2.69696	0.000633325	3.2e-07	0.64032
6	68546995	69295414	-0.354395	0.000183192	3.95e-05	0.642511
18	12737582	14358413	-0.435022	0.000415311	1.52e-05	0.642774
9	116149967	117306807	0.249695	0.00034776	6.43e-05	0.643432
15	52590615	53014125	0.846446	0.000221855	1.6e-06	0.643529
19	13906229	15549939	0.653158	7.51e-05	4.35e-05	0.643603
6	70360869	72448598		-0.000106817	3.7e-05	0.644072
6	151930249	153550147		-1.24e-05	7.54e-06	0.644912
6	166193932	167177733	0.44882	0.000102852	7.08e-05	0.645029
1	82884721	83990906		-3.58e-05	4.74e-05	0.645318
4	75555658	76283179	-4.48037	1.02e-06	2.45e-05	0.645325
10	66980980	67545544	-0.518764	4.96e-05	3e-05	0.645394
1	3679775	4749076	-0.937558	1.78e-05	0.000126777	0.645755
5	75743532	77203135	-0.284087	0.000322884	5.69e-05	0.645762
18	3862461	4597021		2.95e-05	-5.16e-06	0.64579
11	9069046	10370675		0.000119922	-4.87e-06	0.646514
18	45314528	46208355	0.585863	9.54e-05	2.88e-05	0.646949
1	232950888	233750725	0.974162	7.22e-05	1.25e-05	0.647471
9	114830330	115391053	-0.323595	0.000204592	1.53e-05	0.64817
21	30845873	32211778		0.000185352	-2.36e-06	0.648333
13	60087834	60854106		9.5e-05	-4.65e-06	0.648391
7	68562932	69806895		-5.75e-05	0.000115361	0.648477
5	81714078	82658571		-0.000121714	-2.07e-06	0.650247
1	164412847	165190876		-5.75e-05	0.00010084	0.650282
4	4264705	5044744		1.36e-05	-1.61e-05	0.650509
3	182976382	183762614	-0.405074	0.000109702	3.13e-05	0.65166
13	84133082	85035423	-0.630132	1.84e-05	5.3e-05	0.651787
16	26683251	26943239		-0.000105358	3.62e-07	0.652169
6	63979	824529	-0.20105	0.000534311	5.56e-05	0.652247
13	87039360	88190520	9.46316	9.1e-06	5.03e-07	0.652507
4	139553359	140546206		-5.36e-05	1.6e-05	0.652798
19	53107937	53537923		-7.66e-06	-9.48e-06	0.652894
11	6917772	7715871	0.826278	0.000105066	1.32e-05	0.653204
10	49816189	50839403		-2.71e-05	-1.6e-05	0.65343
1	48000156	50640662	-0.401708	0.000766866	1.11e-05	0.653442
11	83576460	84208616	0.553274	0.000282295	5.61e-06	0.655171
14	75747258	76583135	-0.427004	0.000229765	1.82e-05	0.655812
1	96150318	97457893		-3.62e-05	6.43e-05	0.656126
1	194734415	195155161	-0.601916	2.36e-05	2.94e-05	0.658078
11	23112584	24749839		0.000149618	-2.26e-06	0.65835
1	7245922	7604778		3.82e-05	-3.53e-06	0.65863
12	65926411	67039427		-1.85e-05	3.01e-05	0.658844
10	72480072	73612902		0.000330183	-1.76e-05	0.65934
4	166611193	167643023	0.574047	5.62e-05	4.43e-05	0.659795
2	222985611	224002780		-0.000186668	3.7e-05	0.660129
6	67557245	68546601	-0.482886	5.56e-05	4.66e-05	0.660291
19	48697961	49485758	-0.230373	4.39e-05	0.000315774	0.661347
6	155229566	156756457		-0.000143216	5.79e-05	0.661994
1	9959748	11774956		-0.000101154	0.00010626	0.662133
2	45195022	45562814		-0.000162276	1.78e-05	0.663499
9	7232510	7757891		-8.08e-05	5.26e-05	0.663639
12	60859809	61738896		-3.67e-05	1.73e-05	0.663755
13	20684769	21688499	-1.51446	4.21e-05	6.99e-06	0.663774
10	128410393	129482709		-0.000136773	0.000146191	0.664718
7	121094460	122368663	0.26637	9.99e-05	0.000110748	0.664951
1	183796618	185511423	0.43183	0.000132743	4.5e-05	0.665102
2	107406885	108427822	0.494959	5.63e-05	4.94e-05	0.665134
18	65830606	66404071	1.00341	0.000124323	4.16e-06	0.665609
7	1493090	2479029	0.499362	2.37e-05	0.000110209	0.665882
4	172737462	173760563		-8.15e-05	2.48e-05	0.66595
12	56795415	57534912		-4.51e-07	0.000115672	0.666264
8	57655067	58674153		-6.14e-06	1.13e-05	0.666322
6	65762553	67028107	-0.587769	0.000148752	1.37e-05	0.666336
3	38724849	40649760	-0.620386	6.62e-05	4.82e-05	0.666409
11	91118661	91676282		-0.000109948	1.44e-05	0.666535
22	50488995	51237713	0.254946	0.000104086	9.69e-05	0.666891
3	86736368	87407921		-1.2e-05	-2.58e-06	0.667222
22	44820796	45443845	0.496543	0.000136756	3.45e-05	0.668275
13	34683262	36042839	-0.46097	0.000190409	1.72e-05	0.668495
10	124894909	125868860		-0.00014922	0.000167004	0.668665
3	98300731	100591006		0.000303652	-2.88e-06	0.668847
5	132609517	134321546	0.310577	0.000303963	4.24e-05	0.668882
5	154449856	155290211		-0.00011065	1.8e-05	0.669386
4	8055323	9408136	0.282212	0.000202938	6.51e-05	0.669403
17	25679294	26272308		0.000769175	-3.68e-06	0.67055
13	104065534	104842764	1.40522	1.04e-05	2.88e-05	0.670683
11	87827514	89208590		-9.64e-05	5.85e-05	0.67137
11	99614560	101156501	0.310295	0.000127561	0.000103864	0.671458
9	101474837	103543692	-0.303676	0.000334956	2.83e-05	0.671902
22	30605601	31534127		-1.7e-05	1.23e-06	0.672194
20	30574455	31613985	-0.516164	0.000675614	2.8e-06	0.673553
3	5565384	6421659		-0.000282309	2.66e-05	0.674668
12	4695425	5877653		-0.000173067	1.24e-05	0.675346
10	3144251	3785605		-0.00013174	2.94e-05	0.675509
22	49522184	49751418	-1.57274	0.000100979	2.48e-06	0.675997
7	3738087	4783224	0.207245	0.000318469	9.46e-05	0.676235
10	12092208	12798954		-0.00025331	9.03e-05	0.676997
10	89846944	90734906		0.000180188	-1.04e-05	0.677106
15	87693885	88032107		-6.67e-05	8.46e-06	0.677203
14	29198059	32014712	0.137849	0.000623227	0.000142844	0.677306
3	62882619	63504979		-0.000118731	-6.19e-06	0.677669
8	107410067	108108114	-0.313527	0.000281869	1.29e-05	0.677734
12	32082695	32645755		-4.75e-05	2.13e-05	0.677738
4	70517792	71516586		-0.000137398	3.96e-06	0.677774
15	34971983	35941864	0.201081	0.000214404	5.9e-05	0.677821
20	41195111	42188284		-2.54e-05	7.11e-05	0.67785
4	158114105	160356254	-0.242102	0.000253507	7.43e-05	0.678602
13	76505282	78030962	0.876604	3.07e-05	3.76e-05	0.678865
7	111450919	113336970	2.53084	8.07e-06	1.84e-05	0.679207
1	224435934	226143348		-0.000150228	9.23e-06	0.679721
3	96679063	98299365	0.416217	0.000234814	1.44e-05	0.680285
1	192452631	193504005		1.63e-05	-3.77e-06	0.680421
8	103970185	105389708		-6.53e-05	5.47e-05	0.680452
8	55914314	57653028		-7.26e-05	3.51e-05	0.681641
8	21404381	22539316	0.895295	0.000107204	7.65e-06	0.681754
14	39370726	40336296		-3.86e-05	3.73e-05	0.681965
2	181628139	182840114	0.47006	0.000116503	2.03e-05	0.682481
8	73423786	74996061	-0.261156	0.00013485	8.84e-05	0.682586
2	201572564	202829668	-0.485834	6.85e-05	3.55e-05	0.683098
6	162300151	163277414	0.26534	0.000122279	9.24e-05	0.683549
9	9375194	9793342		7.42e-05	-5.03e-06	0.683911
7	77102731	77953248	0.485763	0.000177454	1.46e-05	0.685475
22	23016570	23691564	-0.789362	0.000103081	6.54e-06	0.686113
15	96500358	97091511		-6.67e-05	4.87e-05	0.687292
1	61258378	62107806	0.35899	0.000185041	3.55e-05	0.687472
1	56414730	57585670		0.00048653	-8.63e-06	0.687885
6	158193244	159318774		-0.000122896	1.82e-05	0.687897
12	132807034	133841558	-0.487293	8.33e-05	1.42e-05	0.688231
18	36365021	37682827		-7.4e-05	3.88e-05	0.688279
5	42623245	43859513		8.06e-05	-6.37e-07	0.688513
18	75976567	77151520	-0.645456	4.42e-05	5.75e-05	0.689022
17	74018640	74909405	-0.285247	0.000301293	3.1e-05	0.689031
6	17069966	19203108	0.918921	0.000143487	9.92e-06	0.689124
1	114451386	115878242		-0.000150491	4.01e-05	0.689305
19	39757926	41440863	-0.11784	0.00066887	0.000126405	0.690616
5	131874022	132603137	-0.23827	0.000124308	5.45e-05	0.690741
3	177531847	179359242		-8.56e-05	-1.61e-05	0.691105
18	42606091	43295247		-0.000121675	2.05e-05	0.691281
21	19151940	20198061		9.37e-05	-2.4e-06	0.691623
10	47768664	49812917		0.000646008	-4.66e-06	0.691747
15	60019136	60670149		0.000113329	-2.95e-06	0.69266
6	33863662	35451187	-0.418557	0.000310228	1.67e-05	0.693047
1	63379031	65008206	0.603896	0.000178809	1.77e-05	0.693087
17	68877746	69242135	-1.28682	7.17e-05	3.15e-06	0.693411
1	18486272	20022063	0.766199	4.7e-05	4.65e-05	0.693612
20	49387520	49945761	0.419872	7.86e-05	3.14e-05	0.693708
12	118888731	119301273		-9.12e-05	4.9e-05	0.694773
11	131871467	132386355		-5.64e-05	8.08e-05	0.695246
6	1582926	2890836		-7.93e-05	5.09e-05	0.696021
8	72751469	73423214		0.000608119	-7.68e-06	0.696143
6	54293261	56103747	0.442694	0.000153097	2.94e-05	0.696333
20	18896895	19707457		-1.46e-05	4.84e-05	0.697392
20	43259306	44960236		-5.58e-05	4.46e-05	0.697635
10	30654528	31479103	0.168976	0.000551127	4.37e-05	0.697966
3	112183360	113323793		0.000190478	-3.85e-07	0.698563
2	163359084	165200324	0.186994	0.000243272	7.88e-05	0.698665
18	77151867	78017074	0.218195	0.000320183	4.55e-05	0.698783
20	8884009	9745450	-0.36104	0.000140261	4.22e-05	0.698958
18	29564408	31774120		-6.45e-05	6.63e-05	0.699669
9	69576527	71968825	0.414812	0.000308548	1.06e-05	0.69998
12	29111480	30354932	-2.14184	4.48e-05	3.55e-06	0.700155
11	87431647	87827395		-4.11e-05	3.02e-05	0.700531
2	11320	1158981	0.538771	5.85e-05	4.26e-05	0.700567
15	56784506	57637678		-2.42e-05	2.14e-05	0.701544
11	43953774	46245900	0.247289	0.000436287	5.9e-05	0.701601
12	48267635	48965461		-5.51e-05	-2.11e-06	0.70191
9	13797496	14712257	-0.13738	0.000636622	8.7e-05	0.703092
7	20608	1490775	-0.899254	2.06e-05	5.29e-05	0.703295
1	102040268	102893372		-0.000132435	-5.43e-07	0.703682
10	65735028	66980708		-2.5e-05	6.76e-06	0.704067
8	121770585	123545992		-6.57e-05	2.99e-05	0.704852
3	13524741	14309204		0.000177019	-9.04e-06	0.705359
10	60375857	62558737	-0.256525	0.000157412	0.000103139	0.70558
14	76583775	77332160		2.66e-05	-5.48e-06	0.705592
12	87909726	88848006		-1.78e-05	1.02e-05	0.705826
9	117307880	118569429	-0.201608	0.00138247	1.41e-05	0.705939
4	85081980	87980070	-0.392596	0.000143182	4.18e-05	0.706001
2	149270710	151184680	1.69821	1.89e-05	1.47e-05	0.70603
15	33253484	33792116		-0.000177862	1.26e-05	0.706266
19	52217405	52604625		-4.22e-05	-6.88e-06	0.706382
15	86342119	86650301		-4.73e-05	1.6e-05	0.706779
2	127374341	129310292	-0.189669	0.000386593	7.26e-05	0.707131
3	145664135	146722271		-0.000132609	6.37e-06	0.707348
1	160649926	161973976	0.118036	0.00182091	5.46e-05	0.707961
4	178758930	180119509		-0.000164777	5.76e-05	0.707968
17	59309085	60883279	-0.233261	0.000383288	3.42e-05	0.708283
6	102888281	104211089	0.62359	4e-05	3.53e-05	0.708406
20	19708351	21676556		-0.000115069	6.96e-05	0.708667
13	36043978	37027089		-0.00010328	4.77e-05	0.708686
7	78843289	80546745	0.492931	0.000204696	1.49e-05	0.709047
18	10465005	11028008		8.6e-05	-3.31e-06	0.70916
2	227532464	228456451		-0.000185002	1.19e-05	0.710676
9	7758579	8235898		-0.000132822	2.24e-05	0.71072
1	181313404	182293001	0.291644	0.000102286	5.69e-05	0.711526
11	77904339	79723318	-0.138747	0.00124929	4.19e-05	0.711633
8	27759839	29277590		-6e-05	6.55e-05	0.71217
20	12153396	13199755		-0.000175199	0.000106003	0.712563
15	62737452	64335240	-0.354767	0.000577025	1.08e-05	0.712644
12	124710996	125416169	-0.557057	5.28e-05	3.65e-05	0.713163
18	73898846	75028501	0.286994	0.000410134	2.96e-05	0.714066
18	53764157	55089715		-4.36e-05	9.87e-05	0.714356
6	130540383	131972731	0.473353	6.11e-05	4.75e-05	0.714899
12	117087697	117644288	-0.64488	4.98e-05	9.22e-06	0.714933
2	18647868	20059542	-0.615692	7.18e-05	3.15e-05	0.715858
16	75518129	76056374		-6.99e-05	1.89e-05	0.716265
10	117705146	118416795	-3.05286	9.26e-06	3.93e-06	0.717489
4	125863974	127236805		-0.00015742	-1.65e-06	0.719203
3	87408634	88725583	-0.362305	0.000114832	2.34e-05	0.719868
8	6352358	7793703	-0.164433	0.000842185	2.41e-05	0.719989
14	48352461	49001226		-6.53e-05	1.77e-05	0.720021
4	156604173	158112985	-0.209911	0.000478039	3.21e-05	0.720259
10	28735045	29174963		-0.000134606	2.32e-06	0.720734
17	34393296	35725997	0.312189	0.000307494	9.44e-06	0.721878
12	104012667	105816376	-0.302502	0.000326393	3.7e-05	0.722313
5	104543131	105885913	0.488526	2.34e-05	7.89e-05	0.723172
13	62913542	64201284	0.597427	5.26e-05	1.99e-05	0.724432
18	28561634	29563172		0.000249	-2.43e-05	0.724766
3	23123318	23802647	1.34525	2.17e-05	9.25e-06	0.7248
7	2480729	2930941	-0.0636499	0.00182096	4.18e-05	0.725666
15	27820352	28325439		4.1e-06	-5.17e-07	0.725676
6	101863563	102887537		-0.00011134	6.43e-05	0.726436
3	190304172	190992002	0.562283	3.76e-05	2.58e-05	0.726553
7	69808153	71204524	0.235162	0.000166692	0.000122481	0.726598
2	191873553	192695107	-0.272256	0.000319447	1.56e-05	0.727124
9	131430602	132891863	1.71608	0.000159938	1.18e-06	0.727327
16	55506137	56906006	0.429812	0.000252945	2.01e-05	0.727341
4	27904556	28871862		-0.000134778	3.08e-05	0.727586
11	92627643	93270431	-0.16149	0.000186332	5.65e-05	0.728323
2	77386522	79007966		-3.96e-05	2.14e-05	0.728695
6	123890282	125333797	0.136009	0.000536079	9.01e-05	0.728979
13	51254712	53336663		-5.24e-05	3.94e-05	0.729356
5	1763566	2369337		-7.02e-05	3.65e-05	0.729728
17	30879433	31989867	-0.31785	0.000172473	4.95e-05	0.729807
16	78710328	79368760		0.000973338	-3.1e-06	0.729985
4	13002905	14394452		-0.000170677	7.58e-05	0.730625
17	45876022	46828302		0.000469009	-1.14e-06	0.731287
2	212845994	215005050	0.467422	9.02e-05	4.27e-05	0.731348
4	185934003	187113041		0.000314614	-1.25e-05	0.732041
1	241768617	242697031	0.944652	8.35e-05	8.29e-06	0.732125
7	122369853	124154451		-8.44e-05	-1.8e-06	0.732211
4	40870402	42662283		-6.83e-05	7.51e-05	0.732218
2	232791948	233964632	0.167083	0.000144268	0.000128596	0.73294
2	40080343	40625847		-9.34e-05	2.86e-06	0.733541
5	18050107	18791978		-0.0001475	9.02e-06	0.73459
1	244929262	246606531	0.308528	0.000175807	5.88e-05	0.734998
7	151391044	152409155	-1.50277	0.000313807	7.1e-07	0.736328
2	14649571	15720775	0.301795	4.65e-05	0.000108221	0.736544
9	138817178	141146684	0.0636541	0.00321374	5.6e-05	0.737249
7	109587777	111447153	-0.21975	0.00019685	6.01e-05	0.737924
9	121319662	122258204		-0.00016858	4.58e-05	0.73895
7	67370861	68125403		-0.000109666	-1.2e-07	0.73913
13	28284459	28876214		-8.9e-07	3.87e-05	0.739941
4	118220292	119945314		-8.7e-05	4.25e-05	0.740113
11	14936943	16789155		-5.75e-06	0.000120377	0.740866
9	129477886	131429495	-0.12924	0.00021307	0.000137884	0.741082
14	26680794	28466225		-0.000155273	0.000108465	0.741321
3	45165430	46657162	0.179095	0.00116803	2.31e-05	0.742517
8	133455530	134566686	0.200599	0.000482351	3e-05	0.742682
8	32449533	33980486	0.232848	0.000116844	3.53e-05	0.743365
13	109359834	110338482		-9.55e-05	2.55e-05	0.743572
8	83727741	85093121		-3.51e-05	2.66e-05	0.744435
20	53408035	54321635		-0.000103414	3.13e-05	0.744759
11	5532222	6010718	1.13034	2.18e-05	1.09e-05	0.745032
2	79008155	80804284	0.475312	3.75e-05	0.000140961	0.745828
19	22805247	24059424	11.2491	4.87e-06	3.62e-07	0.74621
19	1090803	1920712	-0.185142	0.000270419	4e-05	0.747253
4	42662718	43962569		-7.22e-05	1.93e-05	0.747261
3	83947451	85090935	0.672633	1.3e-05	4.34e-05	0.747356
3	94202771	96056259		-4.99e-05	1.79e-05	0.747882
10	26633775	27667904		0.000333212	-9.4e-06	0.748079
14	86053777	87334624	0.456429	4.59e-05	4.04e-05	0.748203
3	81190039	82446513	-1.07272	1.02e-05	2.05e-05	0.748337
17	13001700	13625425		-4.34e-05	1.78e-05	0.748492
12	91827930	93792073		-0.000173458	0.000132343	0.748637
5	53515888	55412347	-0.421567	0.000184111	2.03e-05	0.74896
8	108646968	110761074	0.203438	0.000145086	6.99e-05	0.749125
11	18789820	20113591	0.454507	0.000224828	1.68e-05	0.749521
13	58248124	60085069	-0.155271	0.000260843	0.000147547	0.750204
3	195855401	196414159	-0.142553	0.000510336	2.98e-05	0.750692
8	94272436	95810190	1.41617	1.24e-05	1.59e-05	0.750942
11	70616465	71842303		3.8e-06	-2.63e-06	0.751098
4	153233476	154947363		0.000210704	-1.69e-06	0.75136
2	5118816	6361343	-1.89938	6.29e-06	3.2e-05	0.751666
7	82758644	83959105	0.266086	0.000205192	3.23e-05	0.751699
14	54162655	55043520		0.000283788	-6.5e-06	0.751703
7	11299552	12687871		-8.63e-05	0.000200679	0.751968
5	95822732	96867936	0.121874	0.000525673	5.98e-05	0.752274
16	21237217	23369433	0.44709	0.000181447	1.85e-05	0.752852
7	9223762	9893744	0.4718	5.41e-05	2.84e-05	0.753253
20	4053020	4701211		-7.88e-05	5.74e-05	0.753318
20	11014704	11534388		-7.31e-06	8.95e-06	0.753456
12	58748846	60859665		-0.000140009	7.16e-05	0.753471
10	134858720	135524335	-0.964543	3.68e-05	5.36e-06	0.753542
17	75844316	76445231		9.5e-05	-9.24e-06	0.753816
11	130894131	131870763	0.153619	0.000237491	0.000116269	0.754116
5	88069593	90500398	0.243993	0.000184288	5.13e-05	0.754782
14	38486187	39370633	0.398462	0.000103191	1.6e-05	0.755262
3	120521733	121335461		8.55e-05	-3.23e-08	0.755297
9	87813612	88867151	-0.168554	0.000348886	3.17e-05	0.757449
4	59358729	60145179		-6.06e-05	7.62e-06	0.758369
6	72449421	73170712	-0.524955	3.12e-05	2.81e-05	0.758791
1	172648956	175384090		-6.69e-05	8.81e-05	0.759905
8	4275286	4479596		-8.74e-05	4.85e-05	0.760331
16	76058697	76987262		-0.00010781	6.3e-05	0.760434
2	20062043	22427190	-0.254578	0.000165415	7.29e-05	0.760498
21	43343190	44632513	-0.492852	0.000124775	2.5e-05	0.76071
16	16222763	17334499	-0.247362	0.000355081	1.62e-05	0.760784
18	43295347	43881224		-0.000142073	-3.33e-06	0.76116
1	109075561	110301260		-0.000135576	2.36e-05	0.761415
2	8980472	10440987	0.214501	0.00083227	1.57e-05	0.761941
19	49491035	49923166	1.52379	2.36e-05	2.43e-06	0.76287
14	85037974	86051751	3.45384	0.000244196	1.17e-07	0.763142
4	3613164	4263579		-6.32e-05	1.25e-05	0.763678
13	72959394	73795534		-0.000164838	1.57e-05	0.764352
8	39781444	40415799	-0.328881	9.62e-05	2.2e-05	0.764592
14	24904240	26134815	0.385278	5.66e-05	5.25e-05	0.764804
2	31010212	32489851	0.299709	0.000160176	3.27e-05	0.765723
3	163251056	164816939	1.14286	1.94e-05	1.17e-05	0.766068
2	32493210	33361425	-1.37098	3.42e-05	4.53e-06	0.766146
3	7991981	9194649	-0.238082	0.000190422	6.31e-05	0.766595
12	22944771	23819079	0.256434	5.34e-05	0.00011365	0.767363
6	51704668	53402679	0.254767	0.00037108	2.7e-05	0.767994
1	58536417	59306823		-0.000112866	7.2e-06	0.768474
1	180568720	181311800	1.16489	1.04e-05	2.48e-05	0.768506
9	128927088	129477470		-7.99e-05	3.38e-05	0.768675
2	236619713	238209382	0.231065	0.000328961	2.87e-05	0.768842
8	25461344	26681450	-0.119871	0.000351179	9.9e-05	0.769213
17	77094717	77468875		-0.00049845	1.68e-05	0.769277
9	81066078	81860861		-9.24e-05	1.94e-05	0.770382
21	37870518	38429082		-4.67e-05	9.62e-06	0.77045
19	22037866	22803640		3.09e-05	-1.89e-06	0.772624
10	15303983	16443442		-5.7e-05	8.72e-06	0.772666
7	22811921	24389035		-5.89e-05	4.95e-05	0.77297
2	80804991	81588311		-5.24e-05	3.38e-05	0.773092
22	47106800	47937655		-2.92e-05	1.3e-05	0.773337
1	34798014	35364965	-0.236108	0.000120635	4.58e-05	0.773351
1	153165450	154544651	-0.487337	8.06e-05	1.57e-05	0.773831
13	29873521	31379027	-0.619092	7.72e-05	2.04e-05	0.774188
17	7725660	8704551		-0.000273039	8.66e-05	0.775056
1	194000953	194733444	-0.652608	7.78e-05	3.95e-06	0.775166
18	66404118	67569547	0.985373	1.93e-05	2.33e-05	0.776241
9	106488291	107545903		-1.01e-05	-1.94e-06	0.776939
18	43881706	45313390	0.447137	2.67e-05	9.19e-05	0.777145
1	247838870	248585259		-1.31e-05	2.96e-06	0.777587
14	71132759	72213258		4.37e-05	-6.73e-06	0.778162
9	1007923	1792147		-0.00011006	3.95e-05	0.778414
1	91867046	93351477	0.188014	0.000456	2.55e-05	0.778448
3	108636466	109961316		6.44e-05	-7.33e-06	0.779207
16	82482458	83078581		-0.000157441	8.32e-05	0.779508
4	139115093	139552965		6.94e-06	-7.44e-06	0.780144
19	1922476	2815372		-0.000120487	0.000105286	0.780248
14	36345767	36682357		-8.07e-05	-3.01e-06	0.780704
15	66948951	68640917	-0.11386	0.000410839	0.000103223	0.781025
10	60969	747115	-0.989054	4.69e-05	2.53e-06	0.781078
3	69205190	70288126		0.00019497	-1.98e-05	0.78125
15	31315570	32177326		-0.000132119	4.06e-05	0.781491
16	84646612	85146709		-1.14e-05	-6.18e-06	0.781661
2	50758657	51667413	0.376298	0.000159399	1.21e-05	0.781881
16	13120367	13978116		-0.000100157	0.000169465	0.782585
11	1058583	1861912	-0.0997695	0.000615947	3.88e-05	0.782985
12	129689639	130157939	0.233451	6.67e-05	7.69e-05	0.783051
4	76284248	77128724		0.0001422	-2.66e-06	0.78411
18	7374066	8440357	0.284982	9.77e-05	4.78e-05	0.784233
2	104485456	105871610		-0.000147639	4.07e-05	0.785043
9	20324848	21549638		-2.43e-06	2.07e-05	0.785294
19	55175009	55791380		0.000489259	-7.66e-07	0.785445
11	12019010	13133902		-1.61e-05	3.74e-05	0.785776
1	65010679	66773349	0.281053	0.00011633	5.08e-05	0.786744
9	84389168	86180165	0.149896	0.000327768	5.96e-05	0.787091
8	110761776	112611637		-4.26e-05	2.91e-05	0.787399
15	79261077	79991408	1.36936	1.17e-05	1.24e-05	0.78778
4	97911459	99422081		-5.51e-05	1.78e-05	0.787789
4	142808503	145021868		-0.00010749	2.42e-05	0.788537
15	86650331	87113409		-2.02e-05	1.67e-05	0.788861
4	5047695	5971152		-0.000287393	1.99e-05	0.789067
16	86745955	87173290		-4.67e-05	9.54e-06	0.789071
16	63396006	64714759		-0.000113251	2.79e-06	0.789668
12	12533494	13362446	-0.146334	0.000499362	2.77e-05	0.790423
22	45895856	46512413		9.92e-05	-9.95e-06	0.79214
6	89673861	91400644	-0.13275	0.000429565	6.96e-05	0.792252
1	176418578	177431255		-6.54e-05	2.11e-05	0.792769
22	18333902	19138442		-0.000128971	7.61e-06	0.793041
3	16662488	18454062		-5.34e-05	3.17e-05	0.793822
3	196415355	197962382	-0.32543	4.75e-05	5.68e-05	0.794084
6	40345542	42105449	0.0946386	0.000777834	8.22e-05	0.794085
12	10477712	11684725		-1.57e-05	1.87e-05	0.794104
3	77508835	79022673		-0.000108145	-4.94e-06	0.794116
5	10666804	11170506		0.000248517	-7.95e-06	0.794548
13	38291011	38877678		-0.000132539	-4.36e-06	0.795001
1	239299272	240562764		-9.98e-05	-1.33e-07	0.795244
6	80557170	82387384		-8.43e-05	3.55e-06	0.795884
6	93429797	94919277	-1.98128	6.97e-05	1.2e-06	0.796549
2	29988753	31009977	0.136632	0.000425082	4.07e-05	0.796977
21	44690856	45598522		4.8e-05	-1.53e-05	0.797221
13	69561894	70642326	3.17965	5.89e-07	4.16e-05	0.797343
10	21244087	23696890	-0.319951	5.5e-05	5.48e-05	0.797432
7	54707337	55641707		-7.09e-05	1.23e-05	0.797937
5	65083209	65909616		-5.77e-05	8.38e-06	0.797952
15	85518062	86341812		0.000130287	-8.23e-06	0.798102
1	161974584	162995355		-0.000184101	2.11e-05	0.798347
11	125984970	126772347		-9.41e-06	0.000136912	0.798449
11	21773680	23111273		-2.79e-05	9.99e-06	0.798487
1	233753991	234206593		-4.27e-06	-6.75e-06	0.798804
14	56949644	58448681	0.268943	0.000258487	1.99e-05	0.799644
13	56434161	58247964	0.76903	1.39e-05	1.86e-05	0.799822
5	26849808	28303480		-0.000157298	6.38e-05	0.800077
7	80547047	82758529	0.577156	3.72e-05	4.47e-05	0.800332
7	144276424	146018520		-0.000219026	4.9e-05	0.800736
2	173588663	175585616		-0.000134774	0.00026133	0.800819
14	45250418	46311209	0.387409	6.96e-05	7.44e-06	0.801123
11	113959061	114742322	0.0662914	0.00185892	6.06e-05	0.801335
16	88966667	89604610		-3.61e-05	2.28e-05	0.801393
7	5414602	6912527	-0.0594732	0.00075229	0.000175328	0.801399
15	68642047	69936117		-4.05e-05	2.26e-06	0.801481
2	204815902	206043539	0.16406	0.000193265	6.55e-05	0.802199
9	105041756	105743445	-0.510896	8.73e-05	6.61e-06	0.802448
14	34769883	36344816	0.257833	0.000423253	8.1e-06	0.802921
2	114848115	116770829		-5.15e-05	5.6e-05	0.803014
1	38459210	39535259		-0.000176129	6.55e-05	0.803103
20	15148231	16150464	0.35077	0.000142756	2.67e-05	0.803327
5	97436504	99258325	0.836034	5.68e-05	6.64e-06	0.803383
5	5719162	6858229		-0.000103423	3.78e-05	0.803707
14	61651278	63164649		-0.000221093	9.08e-05	0.803994
18	47263681	47814821		0.000102164	-1.37e-06	0.804025
8	124486753	125247268		-2.47e-05	1.05e-06	0.804082
13	80257200	82580321	-0.155298	0.000423703	3.87e-05	0.804127
1	116884519	118837474	0.618601	5.65e-05	1.62e-05	0.804381
6	125336799	128759251	-0.166179	0.000195641	8.41e-05	0.804413
21	28705732	29515396		0.000124067	-1.35e-05	0.804808
8	22539641	23548146	0.31938	5.38e-05	6.83e-05	0.805013
20	38435302	39453533		0.000128707	-1.29e-05	0.805196
9	25425511	26317104	0.254234	5.42e-05	8.82e-05	0.805624
4	190088768	191043878		-0.000142315	1.13e-05	0.806208
4	22395570	23563570		-3.09e-05	1.22e-05	0.80635
3	194465233	194756339		6.46e-06	-5.24e-06	0.806367
4	58697912	59358251		-9.6e-05	5.54e-06	0.806513
16	77456244	77688760	-0.831808	4.41e-05	5.17e-06	0.806947
15	66359486	66948204		0.000258889	-3.34e-07	0.807187
1	29184254	30792409	0.157692	0.000172366	9.12e-05	0.807746
7	146023023	147204086		-0.000106131	5.14e-05	0.807905
8	141358681	143750205	0.0728733	0.000720238	0.000256585	0.808139
4	36304377	37534798	0.24711	7.03e-05	6.93e-05	0.808273
12	67039600	67817612		-5.16e-06	6.69e-05	0.808393
16	65538484	68429077	0.148553	0.000375872	8.41e-05	0.80857
1	95199771	96149941	1.02928	0.000172535	1.24e-06	0.808738
10	121875531	122805770		-1.74e-05	1.66e-05	0.808817
7	76551983	77101532	0.326103	4.94e-05	1.81e-05	0.808846
4	40200304	40869208		-0.000223947	3.31e-05	0.80899
20	1446580	1897442		-1.92e-05	9.42e-07	0.809285
5	153495193	154448863	-0.283949	0.00016029	1.7e-05	0.810148
7	8476787	9223721		-3.45e-05	7.29e-05	0.81053
15	25752114	26185554		-0.000134528	3.05e-06	0.810579
14	21271573	22378835		0.000178279	-8.22e-06	0.810872
12	2176265	2886299	-0.239965	6.15e-05	4.85e-05	0.8117
15	44992475	46292382	1.99308	1.87e-05	2.4e-06	0.811987
8	1625732	2042364		-0.000110879	5.52e-06	0.812301
16	61993462	63395786		-8.81e-05	0.000118588	0.813
8	74998868	76294909	-0.289545	0.000245886	9.49e-06	0.813149
13	78807836	80252742	-0.10894	0.000375393	4.71e-05	0.8146
4	21292651	22393873		3.98e-05	-6.81e-06	0.814755
12	76060283	77098899	0.156215	8.51e-05	9.45e-05	0.815241
12	114883085	115326972		1.4e-05	-3.1e-06	0.815244
6	26778827	28669698	0.312971	0.000298739	7.75e-06	0.815502
22	25419524	26113333	0.687535	0.000523914	6.73e-07	0.816864
9	14714681	16054406	-0.366556	5.94e-05	3.74e-05	0.816905
18	57505073	58816387		-3.48e-05	8.43e-05	0.816942
22	40095174	41405753	-0.206099	0.000193996	2.03e-05	0.817041
5	40955561	42620153		5.83e-05	-5.73e-06	0.817114
5	52134410	52661197		-2.92e-05	-4.59e-06	0.817618
11	46252956	47893120		-6.29e-05	8.94e-05	0.817715
7	34940039	35614036		0.000189145	-3.49e-06	0.817923
6	9764413	11234164		-3e-05	2.8e-05	0.818005
11	2423545	3660412	0.31884	0.00022154	1.4e-05	0.818283
13	28879332	29872965		-0.000181328	1.94e-06	0.818309
4	77129568	78333381	0.292071	6.43e-05	4.9e-05	0.818672
3	2423999	2769230		-0.000179898	-1.08e-07	0.819047
7	127907054	128554075	1.03406	8.79e-05	1.1e-06	0.819085
22	27654838	29454477		6.9e-05	-5.15e-06	0.819112
16	24309108	25589623	0.6438	8.14e-06	0.000111588	0.819118
5	141640419	142230251	0.740174	5.88e-05	4.53e-06	0.819222
15	84063245	85517022	-0.881301	2.99e-05	9.99e-06	0.819241
18	8440558	9414901	-0.752898	2.44e-05	2.35e-05	0.819709
6	23935352	24799440		0.000114684	-4.13e-06	0.82002
7	14942134	16480989	0.188425	0.000371296	2.94e-05	0.820418
8	7793837	8735213		-2.15e-05	-4.64e-06	0.820437
20	16151566	17449361	-0.10859	0.000785404	4.82e-05	0.820446
3	18886158	20752492	-0.22164	0.000119205	5.21e-05	0.820627
15	57638075	58438535	-0.842731	0.00026341	1.24e-06	0.820942
9	74600822	75517582		-6.12e-05	3.35e-06	0.820945
4	99423280	100322786		-3.04e-05	0.000333123	0.821667
20	55434683	56214465	-0.280754	5.51e-05	6.94e-05	0.822081
15	40383779	41211827		-1.59e-05	2.23e-05	0.822224
12	50160662	51582048		-1.27e-05	1.17e-05	0.823551
5	43862567	45286358		3.26e-05	-4.34e-06	0.823926
1	168169452	169077127	0.181923	8.21e-05	0.000103472	0.824099
19	4349416	5191547	-0.674298	2.14e-05	1.82e-05	0.824383
8	120217356	121767384		0.000302434	-1.27e-05	0.825102
7	95419256	96611864		-4.31e-05	7.98e-05	0.825939
13	92912423	93918144		-3.16e-05	9.93e-05	0.826326
9	2666964	3348816	-0.678857	4.55e-05	7.01e-06	0.826412
5	152867348	153494463	0.13047	0.000112818	6.88e-05	0.826663
4	28872833	30453156		-6.52e-05	-4.47e-06	0.827051
22	17569439	18333467		-1.28e-05	2.6e-06	0.827615
5	167761922	169124478	0.144678	0.000219694	7.26e-05	0.827697
1	105193022	106641877		-6.6e-05	7.26e-07	0.827969
2	112924973	114846282	-0.147551	0.000222004	6e-05	0.82823
5	145803849	147651230	-1.2054	9.8e-06	2.14e-05	0.82825
3	127471641	130243259		-0.000213979	2.15e-05	0.828383
16	80184495	81209234	-0.146004	0.000457535	4.85e-05	0.829403
4	91456722	94229509		-8.72e-05	4.98e-05	0.829569
3	187220777	188201380	0.0748399	0.000956634	6.8e-05	0.829956
4	69954297	70517143		-2.25e-05	-3.71e-06	0.830784
10	69896336	71052508		-0.000137813	4.36e-06	0.830807
4	177974062	178758792		-0.000127517	3.95e-05	0.831109
18	11028129	11529011		-2.05e-05	1.02e-05	0.831209
21	42545250	43342046	-0.229067	7.89e-05	7.09e-05	0.831533
19	28556284	28917565		-8.6e-05	-7.9e-06	0.831605
4	12201002	13002341		5.42e-05	-1.05e-05	0.832155
12	115329869	117087376		0.000712495	-1.44e-05	0.832658
6	47887063	49494241		3.12e-05	-7.62e-07	0.832855
16	5855169	6264138		-0.000138971	0.000152033	0.833179
6	150299299	151097980		-0.000102963	2.45e-05	0.833426
3	122693533	123196819		-3.09e-05	1.54e-05	0.833933
5	52662483	53513531	0.215725	5.75e-05	0.000108833	0.834432
12	14659441	16423287		-0.000222051	-2.93e-06	0.834791
4	95596744	96181408		-2.14e-05	1.67e-05	0.834914
9	19456098	20324812	-0.145935	0.000190815	4.74e-05	0.834975
16	26944850	27445360	0.11671	0.000253784	5.41e-05	0.835155
15	34273346	34970673		-9.25e-05	3.38e-05	0.835452
8	54116775	55914038	-0.641841	7.71e-05	5.61e-06	0.835536
8	128166556	128542444		0.000125957	-4.43e-06	0.835544
10	54413909	55334166		-3.65e-05	1.5e-05	0.836141
19	29318443	30113252		-7.37e-05	-7.52e-06	0.836153
3	115282058	116450487	-0.199597	9.7e-05	4.82e-05	0.836168
6	148919158	150298842	0.283652	0.000321215	8.85e-06	0.836645
22	32324692	32856999		1.01e-05	-2.62e-07	0.836779
9	29623053	30819576	0.498205	3.58e-05	1.32e-05	0.836998
4	53413674	55202613	0.292843	5.88e-05	3.94e-05	0.837011
4	15850685	16520118		-0.000173554	4.47e-06	0.837759
18	63111628	64250279	-0.366326	0.00019122	5.26e-06	0.837976
13	64202212	65339575	0.324186	0.000109495	8.23e-06	0.838205
15	91226586	91745246		-0.000121014	5.25e-06	0.838793
10	88451869	89845801	-0.259313	0.000206213	8.72e-06	0.839261
9	3349487	4378727	0.14001	0.000186596	8.25e-05	0.839301
9	16836011	17627988		-8.08e-05	1.86e-05	0.83993
8	65195953	66024947	0.126147	0.000112557	3.86e-05	0.841374
13	53337952	54681048		-9.51e-05	4.86e-06	0.841982
4	26473220	27903383	-1.0076	0.000176742	9.81e-07	0.842178
5	73508509	75240469	0.186342	0.000221232	3.08e-05	0.842315
3	188202550	189531496	-0.314867	0.000326225	7.63e-06	0.84234
1	151832901	152535021	-0.197276	9.11e-05	1.72e-05	0.842753
2	62425639	64623935		-1.9e-05	1.49e-05	0.842911
10	79742617	80874092		-0.000272084	5.35e-05	0.842998
5	122604501	123236124		-8.63e-05	1.71e-05	0.843145
8	2043187	2680255		-0.000146301	6.17e-06	0.843428
3	79024541	81187867		-8.61e-05	1.54e-05	0.843993
4	141752960	142807957		-0.000288981	-1.02e-05	0.84418
1	190107883	191432168		-4.8e-05	1.88e-05	0.844207
1	182294372	183796074	-0.072624	0.000435485	7.8e-05	0.844731
5	50162186	52133670	-0.602205	2.7e-05	1.99e-05	0.845229
8	4479836	4754328		-0.000176394	-4.13e-07	0.845337
1	100065413	101682573	0.162363	0.000483735	1.4e-05	0.845579
8	101451169	102937063	0.257192	5.04e-05	5.93e-05	0.845787
4	135749591	137247266	0.0755078	0.000213966	0.000119301	0.846016
17	41771040	43317574	-0.2253	5.77e-05	7.56e-05	0.84617
1	42168539	43365094		3.28e-05	-1.01e-05	0.846426
3	194756597	195854787	-0.558077	2.15e-05	1.53e-05	0.846559
10	59822974	60375613		0.000281362	-6.68e-08	0.846561
14	81787481	82459297	0.17753	0.000209753	1.33e-05	0.846779
8	61810694	63710298		-0.000190319	3.62e-05	0.847508
8	246934	1162157	-0.363609	2.95e-05	4.34e-05	0.847579
5	77203718	79068089	0.288169	5.43e-05	4.66e-05	0.847748
3	14816745	16661587		-0.000169279	5.07e-05	0.847763
5	3601924	4222111		0.000163104	-8.11e-06	0.848196
9	31837040	32249649		5.39e-05	-3.39e-06	0.848239
13	102299498	103339911		-0.000108155	2.38e-05	0.848334
8	95810772	96533604		-6.72e-05	1.92e-05	0.849651
9	113255544	114077164		-3.16e-05	7.05e-06	0.85003
16	88439429	88964934	-0.112573	0.000278434	4.02e-05	0.850368
18	72521276	73897594	-0.111321	0.000230167	8.74e-05	0.850494
17	31990385	32677709		8.46e-05	-3.87e-06	0.850535
10	19203300	20131614		-0.000150807	3.17e-05	0.850754
10	86460169	87285511		-6.62e-05	2.58e-06	0.851127
1	235773790	236536723		-6.03e-05	-1.63e-06	0.851455
2	239832097	240325991		-0.000166241	7.11e-05	0.852158
8	12975578	13940652	0.52974	4.13e-05	1.59e-05	0.852444
16	20055884	21235343	-0.428034	4.39e-05	2.8e-05	0.852685
8	14877288	15273777		-0.000151542	-1.63e-06	0.852802
5	163769738	164944949	0.0791977	0.0006439	2.75e-05	0.853343
3	23803541	25459497	-0.18146	0.000241689	3.59e-05	0.853463
1	79113455	80341320	0.234087	0.000139671	1.71e-05	0.854082
5	5137788	5718773		-6.88e-05	2.23e-06	0.854121
3	82446746	83946780		-3.58e-05	5.24e-05	0.854687
10	97985690	99554180	0.432945	0.000140681	6.38e-06	0.85489
3	156005905	157311596		-3.58e-05	1.81e-05	0.854901
20	25020047	26319418	0.55715	3.27e-05	8.96e-06	0.854914
10	747772	1330771		0.000295716	-6.38e-06	0.854959
12	131408716	132012266		-0.000123289	-1.4e-05	0.855002
13	93918533	94562549		5.61e-05	-4.87e-06	0.855069
6	826312	1582647		-8e-05	-2.2e-05	0.855287
3	33988115	35241960	0.173829	6.49e-05	7.47e-05	0.855357
10	36885921	37845308		-7.71e-05	-3.52e-06	0.856496
2	83604796	85283713		-0.000137704	2.53e-05	0.856683
16	13979558	15885158	-0.198593	0.000465492	8.52e-06	0.857152
3	4430848	5564422	-0.204596	0.000109318	5.71e-05	0.857417
6	159793334	161123451	-0.0624385	0.00030944	0.000150839	0.85774
11	93272186	94389331		-0.000140787	-2.77e-06	0.858073
8	13942500	14876660		-1.16e-05	4.35e-05	0.858383
4	170678993	172735897		-0.000199289	4.48e-05	0.858676
2	231322831	232790491	0.489908	2.37e-05	3.11e-05	0.85874
8	128543956	129297518	-0.222385	0.000584127	4e-06	0.859644
3	3364442	4430024		-0.000166843	1.16e-05	0.86019
1	115879821	116884431		0.00010107	-7.68e-06	0.860303
8	11250848	11836622		4.54e-05	-1.74e-06	0.860603
4	119946706	121391843		-2.35e-05	2.76e-06	0.860901
13	24477971	25210959		-7.45e-05	-1.93e-05	0.861012
10	83597818	84383108		-9.09e-05	1.4e-05	0.861063
2	182845657	184442530	0.104521	0.000299544	4.58e-05	0.862501
10	95949432	97984754		-0.000192304	2.17e-05	0.862526
6	67029501	67556729	-0.179361	5.78e-05	3.2e-05	0.862699
10	29175101	29961838		-9.21e-05	6.96e-05	0.862998
2	67981487	68871573		-4.21e-05	4.46e-05	0.863023
18	1940863	2206099		-0.00016205	5.29e-06	0.863624
7	152410248	153080056		-7.91e-05	3.96e-05	0.863641
2	154415112	155208173	-0.778817	3.94e-05	3.34e-06	0.864089
4	79470550	80994124	-0.256851	6.87e-05	2.24e-05	0.864664
10	82379403	82881996	-0.956189	7.7e-05	8.96e-07	0.86476
1	163000394	164410254		-6.27e-05	2.24e-05	0.865639
15	55470187	55877891		-0.000105155	9.21e-06	0.865649
7	65570310	66453460	-1.49188	4.99e-05	3.57e-07	0.866091
5	26185302	26849079	0.195701	3.86e-05	3.13e-05	0.866378
2	73174848	74121000	-0.468936	1.69e-05	1.51e-05	0.866423
10	123855124	124894743		9.19e-05	-2.97e-06	0.866616
1	94452062	95199048	-0.378211	5.24e-05	1.89e-05	0.867049
2	167123247	168427789		-2.4e-05	1.87e-05	0.867255
2	123244233	124730999		-0.000206907	2.17e-05	0.867565
16	89605495	90292767		-0.000114056	2.83e-05	0.867804
1	104373157	105192916		-0.000149853	8.61e-06	0.868054
2	86562902	89135764		-2.04e-05	7.74e-05	0.868611
4	130364741	130949530	-0.236675	8.64e-05	7.89e-06	0.869501
2	216449570	217184275		-0.000114001	7.76e-07	0.869535
2	151191481	152490219	-1.9503	0.000281357	1.24e-07	0.869759
8	72014069	72749564		-0.000152969	2.59e-05	0.86997
7	52275656	53175065		-5.94e-05	1.99e-05	0.870041
14	96251418	97570260	0.1503	0.000609166	1.17e-05	0.870107
1	179678188	180567596		-7.49e-05	-2.47e-06	0.870246
21	29515884	30844467	0.205675	0.000235439	9.95e-06	0.870361
8	2681051	3358423	-0.121988	0.000125896	8.61e-05	0.870364
5	33945758	35798682		-0.000108826	2.87e-05	0.870625
9	92443570	93441674		-0.000211942	5.55e-06	0.87094
2	33362643	34279720		-5.92e-05	2.15e-05	0.870977
12	1602652	2176046		-0.000203074	8.32e-05	0.871131
6	79862483	80556359	3.41742	2.58e-07	2.58e-05	0.87149
3	10526803	11220278	-0.321056	3.83e-05	2.93e-05	0.871633
12	8658644	10477423		5.73e-05	-7.62e-06	0.872263
1	23085227	24527501		0.000104626	-1.15e-05	0.872575
18	33792671	35072855	0.163652	0.000342384	1.4e-05	0.87276
11	33384046	34321466		-1.46e-05	-2.28e-06	0.873168
16	7046430	7524343	0.147345	0.000129216	5.52e-05	0.873645
13	85037313	85609664		-6.97e-05	7.64e-06	0.87366
9	103969339	104552711		-6.9e-05	-1.37e-05	0.873752
8	70003607	72013005	0.342534	0.000364505	3.08e-06	0.874039
10	131195759	132251820		-0.00012789	4.39e-05	0.874568
6	86040497	87138115		0.000156357	-3.02e-06	0.874616
6	2891016	4315210		-0.000231219	2.67e-05	0.87499
5	75242395	75740199		-6.97e-05	-3.98e-06	0.87525
6	63713620	65760585	-0.183833	0.000105895	3.92e-05	0.875332
5	178410839	179245749		-0.000198036	1.07e-06	0.876389
7	47281095	49130572	0.114345	0.000291799	5.01e-05	0.876423
3	109962369	111416310		-0.000107491	1.88e-07	0.876579
2	18344821	18646822		-1.94e-05	6.95e-06	0.876747
5	117004531	117712427		-5.05e-05	4.01e-06	0.876788
18	46209339	47262925	-1.66147	0.000298984	1.66e-07	0.877025
1	76477207	77139859	1.81701	2.94e-06	8.91e-06	0.877374
10	62558842	64263322	0.0448304	0.000651095	0.000155432	0.877471
18	60823554	61439643	0.441898	0.000106815	2.72e-06	0.878496
10	126739798	127820978		-0.000154175	0.000121942	0.878582
3	58700802	60347135	-0.221367	0.000131722	3.42e-05	0.878706
8	114394256	116095059	0.208199	7.5e-05	2.56e-05	0.878928
2	197308707	198140953	1.50443	2.02e-05	1.07e-06	0.879091
9	18660695	19129349	-0.798821	6.21e-06	2.01e-05	0.879315
17	8705612	9229793	-0.100015	0.000400723	2.19e-05	0.879341
4	129514448	130364383	-0.135619	7.16e-05	4.27e-05	0.879369
1	80341732	81056946	0.85563	5.11e-05	1.28e-06	0.879395
1	26981479	28160199		-8.18e-05	3.15e-06	0.879433
1	11776196	12147753		0.000125957	-9.67e-06	0.879515
1	74326484	75992462		-0.000109545	2.43e-05	0.880052
4	165820093	166609852		0.000184455	-1.17e-05	0.880214
6	50406575	51703012		-0.00011259	0.000131542	0.881268
13	104843186	105990071	0.0747162	0.000542882	4.04e-05	0.881511
1	4750013	5000086	-0.328936	8.1e-06	4.5e-05	0.881652
16	59889269	60744157		-3.52e-05	1.32e-05	0.881975
5	115829425	117003674		-3.43e-05	2.39e-05	0.882072
13	94563601	95540024		-0.000124699	2.23e-05	0.882261
6	143720467	146663272		-0.000125374	2.48e-05	0.882395
4	167643601	169568082	0.132467	0.000173085	4.35e-05	0.883239
16	8237157	8572350		-2.96e-06	3.03e-05	0.883966
21	28206883	28705495	-0.244758	0.000158389	6.78e-06	0.884191
12	3559429	4693778		-0.000131919	4.31e-06	0.88478
9	105744075	106487777		-0.000103569	1.7e-05	0.885423
7	88732470	89270556		-8.93e-05	4.2e-05	0.885435
3	88725754	94202010		-6.37e-05	2.17e-05	0.88585
3	73239448	75376291		-0.000157158	0.0001008	0.886515
6	11235682	12183952	0.0902518	0.000377825	3.56e-05	0.886955
2	49113132	50757671		-6.38e-05	-1.36e-06	0.887092
4	145024452	148047972		9.53e-05	-3.86e-06	0.88737
5	85316429	86490293		9.32e-05	-3.32e-06	0.888097
8	8736386	10117293		-7.19e-05	2.37e-05	0.888607
5	84399219	85315500		-6.23e-05	2.87e-05	0.888757
4	18752722	20084049		-5.83e-05	3.32e-05	0.889202
1	158870085	160648549	-0.115502	0.000132942	8.3e-05	0.889255
6	161123771	162298351	-0.394051	2.01e-05	4.25e-05	0.889404
16	2294890	3960458	-0.11265	0.000475722	2.15e-05	0.889455
2	40626336	41381901		0.000292201	-2.13e-06	0.890344
13	21688974	22209012		-2.99e-05	-7.26e-06	0.891085
9	124871322	125542861		-9.78e-05	1.08e-05	0.891122
15	75520945	76397358		-3.56e-05	2.35e-05	0.891326
10	133356417	134858046	-0.0441317	0.000486465	0.000213267	0.892423
5	2979710	3600334	1.14702	1.16e-06	5.83e-05	0.892544
20	22779865	23568490		3.91e-05	-4.33e-07	0.892691
2	158173710	159574883		-2.38e-05	2.47e-05	0.89297
14	80999361	81787255		-6.99e-05	1.09e-05	0.893117
17	77471383	78780080		-6.14e-05	4.51e-05	0.893181
8	138224181	139194661	-0.128818	0.000190232	2.19e-05	0.894253
4	94230511	95596188	-0.269574	0.000186036	4.74e-06	0.894327
20	26319535	30570889		7.61e-05	-2.01e-06	0.894386
7	24982494	26300992	0.0708335	0.000841478	4.18e-05	0.894576
11	11361458	12018942		-2.41e-05	8.43e-05	0.894751
18	38767938	39891215	-0.228003	2.45e-05	4.42e-05	0.894752
13	25640695	27282973		-3.63e-05	5.96e-05	0.895144
5	162742614	163769136	0.26687	4.06e-05	2.25e-05	0.895206
2	70756057	71704491	-0.12575	0.000110442	6.39e-05	0.895307
3	118000136	120520317	0.420027	8.37e-06	0.000101053	0.89549
11	68521072	69508567	0.087916	0.000315368	3.07e-05	0.896302
15	71920065	74447996		-0.000119641	9.81e-05	0.896759
7	89271899	91173749		-0.000263046	7.42e-05	0.89774
14	94421488	95347359		0.0001718	-5.92e-06	0.897857
11	102668882	103491310		-0.000112359	-4.06e-06	0.897931
9	95855100	97719592	0.081093	0.000178961	7.62e-05	0.898592
18	18527782	21622994		-0.000157932	0.000316506	0.898688
4	68456074	69954151		-7.56e-05	1.01e-05	0.898737
8	5781947	6017670		-4.97e-05	3.65e-05	0.898915
6	168549335	169231503		-8.85e-05	2.73e-05	0.89979
9	11884425	12274220		-7.54e-05	2.43e-05	0.900197
5	6859297	7852978	0.137814	6.3e-05	5.85e-05	0.900258
1	187848898	189756187	1.86653	1.01e-05	1.98e-06	0.900387
10	27668052	28734655	-0.159684	9.16e-05	2.54e-05	0.9004
8	125248576	126268046	-0.579224	4.97e-05	3.35e-06	0.900713
17	6572170	6975193		-8.27e-06	5.56e-06	0.901791
9	90893774	91608628		-8.05e-05	-7.23e-06	0.901845
6	77257275	78957547		-7.31e-05	2.17e-05	0.90188
2	129864730	131463038	-0.243779	6.04e-05	1.52e-05	0.902644
16	8962907	9658861	-0.121033	7.34e-05	6.3e-05	0.903159
18	26874132	28037427	-0.0713094	0.000328047	2.78e-05	0.903513
19	43956095	44880657	-0.172134	5.39e-05	3.16e-05	0.90426
6	87140364	88532072		-1.13e-05	3.21e-05	0.90538
21	21022840	21905609		-0.000216859	-5.3e-06	0.905567
7	4783723	5412932		-0.000183586	6.84e-06	0.905651
18	2206891	2889826	0.0391286	0.000561442	5.63e-05	0.905697
1	229076157	230477970		0.000375224	-1.53e-05	0.905924
5	9084701	10533767		-4.21e-05	0.000130616	0.906057
18	24088831	24971742		-0.000202331	4.61e-06	0.907718
7	28039590	28710596		-7.23e-05	1.67e-05	0.908067
15	81607249	84062334		-0.000167698	6.21e-05	0.908189
17	71829519	72740027	0.101699	0.000128874	5.7e-05	0.908346
7	105427565	106052506	0.0924235	0.000291677	1.86e-05	0.909125
11	129839528	130892029		-0.00014994	-9.49e-06	0.90914
12	44923334	46022099		-5.98e-06	-6.06e-06	0.909464
5	16035369	17161451	-0.0426633	0.000480854	7.23e-05	0.909919
21	41260363	41705756		-3.65e-05	2.67e-06	0.910264
2	235627087	236619385		-8.42e-05	4.19e-05	0.910309
11	25109191	26046095	0.554905	0.000137523	8.74e-07	0.911137
15	91749626	92164207		-0.000166974	2.29e-06	0.911197
16	72915753	73542956	-0.0664898	0.000291212	5.36e-05	0.911363
4	9408158	10696229		-0.000106923	1.03e-05	0.911902
8	127436003	128162974		-0.000134021	-5.91e-06	0.912007
14	102341650	104759919	0.0798812	0.000499914	2.68e-05	0.912526
8	33981742	35313077	0.113758	4.05e-05	6.67e-05	0.913115
11	55116451	56160712	0.791031	2.25e-05	2.13e-06	0.913265
12	125417493	126461057	0.070892	0.000231547	4.99e-05	0.914256
[truncated: 256 more rows]

## Sheet: Table S4
Supplementary Table S4.The result of local genetic correlation analysis(Cheese intake vs IBD)
chr	start	end	corr	h2_1	h2_2	p
16	27446054	29023966	-1.07026	0.00185211	0.000135665	6.36e-08
9	4591655	5273194	-1.25073	0.00498893	8.03e-06	0.000132573
4	16521003	18752293	-1.26252	0.000221602	0.000279912	0.000216442
1	93352491	94451007	1.05331	0.000530275	9.99e-05	0.000302182
2	23857184	25485735	-0.715741	0.00129354	0.000151004	0.000489927
2	127374341	129310292	-0.861228	0.000854204	0.000125994	0.000690383
15	41212265	42222063	1.09749	0.000204399	6.97e-05	0.001224
5	95822732	96867936	-0.687144	0.00126137	0.000109782	0.00132573
8	131553327	132358990	-1.6101	0.00079749	2.43e-05	0.0013949
9	138817178	141146684	0.66159	0.0058697	3.78e-05	0.00162809
11	76432156	77903706	-0.955197	0.000273509	0.000126007	0.00169444
1	147348339	151830844	-0.796556	0.00171921	0.000115342	0.00185472
2	218616633	219671910	-0.742399	0.000801349	0.000159011	0.00210473
2	43309247	44048346	0.810728	0.00169875	3.93e-05	0.00230167
22	45444397	45895495	1.30832	0.000233467	7.04e-05	0.0023194
17	76446689	77093768	-1.04985	0.000886424	3.09e-05	0.00254812
6	125336799	128759251	-1.23596	0.000893937	4.06e-05	0.00255379
18	59585959	60822264	1.20432	0.00042506	6.43e-05	0.00273314
19	759261	1089241	-0.863553	0.000760904	5.17e-05	0.00283622
10	125919795	126739513	-0.859371	0.000745915	8.03e-05	0.0032608
1	154547292	156334116	0.564522	0.00210675	9.09e-05	0.00330396
22	32324692	32856999	1.02286	0.000201105	0.000113264	0.00366312
4	130364741	130949530	1.19892	0.000133844	5.48e-05	0.00464793
5	132609517	134321546	-1.12584	0.000506878	9.59e-05	0.00465191
19	13906229	15549939	0.868689	0.000750279	7.38e-05	0.00486569
10	118417453	119697663	1.41064	0.000572582	3.44e-05	0.00496093
12	106156001	107521770	1.2427	9.4e-05	0.000219002	0.00576676
20	5305400	6636139	-1.62416	0.00101578	1.9e-05	0.00659461
4	104803329	106479425	-0.755059	0.000452982	0.00017777	0.006942
19	58532756	59118784	2.1873	0.000488314	5.73e-06	0.0070299
8	85094979	86979097	-1.07166	0.000173142	7.73e-05	0.00707813
5	20415799	21573200	-0.921845	0.000433449	4.22e-05	0.0073301
4	91456722	94229509	-1.40273	0.000148424	0.000117914	0.0075227
2	60449710	62420656	0.402589	0.00294421	0.000137258	0.0083501
19	30858965	32136133	-0.611866	0.00048549	0.000144992	0.00846555
19	35333176	36045772	-1.10964	0.00052935	4.45e-05	0.00885155
6	139533572	142036032	0.891645	0.000593707	7.76e-05	0.00896124
1	112561693	114451307	1.04764	0.000485006	6.31e-05	0.00943426
15	26676258	27265824	-0.733695	0.000278349	9.5e-05	0.00964023
10	62558842	64263322	-0.927337	0.000542858	0.000121818	0.0103541
2	145303576	147252762	0.76303	0.000587231	0.000101868	0.0107037
1	6134990	7245669	1.09581	0.000282515	0.000101537	0.0107123
7	40926906	42494824	0.805804	0.000662225	6.7e-05	0.012151
18	77151867	78017074	0.965453	0.000757426	5.46e-05	0.0152347
3	48531227	52214640	0.922206	0.00234165	0.000113431	0.0154288
22	34983275	35862655	0.829733	0.000734725	5.35e-05	0.0158016
17	65016683	66315468	0.867439	0.000266624	0.000103309	0.0158335
17	4322053	4650487		0.000541869	-1.27e-06	0.0166574
16	11612436	12151685	-0.703834	0.000665595	4.54e-05	0.0172542
8	116095815	117130004	0.774865	0.000470439	6.75e-05	0.0172701
22	21866569	23015302	0.668994	0.00159201	2.92e-05	0.0174088
3	18457304	18886128	-0.849764	0.000421923	7.49e-05	0.0174889
4	185934003	187113041	-1.06309	0.000331211	7.43e-05	0.0175324
4	94230511	95596188	0.733393	0.000579666	5.52e-05	0.0179438
8	69111244	70003448	1.05181	0.000387491	4.06e-05	0.0185658
5	80481996	81712715	3.94151	1.72e-05	8.07e-05	0.0189635
5	108633347	109231597	-1.04708	0.000199291	4.45e-05	0.0190877
12	68657	665200	1.0075	6.63e-05	0.000175838	0.01912
11	77904339	79723318	0.936556	0.00063765	5.86e-05	0.0192382
22	41406919	42870441	-0.919939	0.000267816	0.000168652	0.0208428
7	12689322	13674908	-1.62002	0.000113841	6.53e-05	0.020913
15	95577096	96497729	-0.959974	0.000628764	4.3e-05	0.021019
15	28326536	29617158	-1.38918	0.000388314	1.04e-05	0.0214251
1	40934284	42166782	0.926709	0.000377727	6.26e-05	0.0214436
21	45603905	46174491	-0.932111	0.00266784	1.03e-05	0.0232337
16	49007408	50694011	-0.451435	0.00295024	0.000142868	0.0237883
3	2769392	3364279		-8.86e-05	6.46e-05	0.0255407
14	69356353	71131097	0.731712	0.00043532	0.000105338	0.0259334
15	52590615	53014125	-1.36229	0.000157637	1.59e-05	0.0264592
4	101898276	103387944	-0.82523	0.0011225	9.51e-05	0.0264643
3	161524489	162065286	1.23386	9.87e-05	7.4e-05	0.0266652
2	129312188	129864416	-1.55287	7.66e-05	4.76e-05	0.0276403
2	102688495	103262415	-1.15205	0.001303	1.55e-05	0.0277372
12	69826237	70815755	-1.34466	0.000281886	3.45e-05	0.0281143
6	159319812	159792458	-1.57855	0.000536437	5.61e-06	0.0281621
12	2886946	3558488	-1.62871	0.000101529	5.11e-05	0.0281715
1	1103150	2320702	0.88175	0.00187081	1.25e-05	0.0283078
15	94548924	95576904	-1.18381	0.000227715	0.000122807	0.0285675
5	119669457	120962383	-1.81989	8.8e-05	6.26e-05	0.0288203
4	1478711	3612028	-0.530672	0.000826533	0.000115012	0.0292038
7	16481863	17277084	0.873913	0.000343689	7.25e-05	0.0295584
2	152491269	153369892	-1.16079	0.000247249	5.55e-05	0.0312826
10	67546331	68429563	-0.990042	0.000369061	4.4e-05	0.0314969
4	47544012	48226267	-0.8297	0.000193772	5.68e-05	0.0316445
1	199580285	201070422	0.592591	0.00377481	4.79e-05	0.0317339
15	58439935	59505191	3.13607	3.87e-05	4.37e-05	0.0326437
2	85284353	86559358	-1.36217	0.000260568	3.98e-05	0.0341197
1	23085227	24527501	-0.947295	0.000117246	0.000163279	0.0343851
7	1493090	2479029	-0.881956	0.000111387	0.000115731	0.0345051
17	57487538	59307733	-0.926599	0.000443053	2.44e-05	0.0350134
17	32677947	33614452	1.16256	0.000289458	5.31e-05	0.0352125
11	63154309	66835194	-0.486499	0.0011683	0.00025921	0.0359292
7	7680697	8475147	-0.908632	0.000568536	4.36e-05	0.0362629
8	129297807	130379330	-1.15072	0.000592014	1.51e-05	0.0363132
13	94563601	95540024	1.08746	0.000153162	8.93e-05	0.0367097
11	16790799	18788126	-0.796434	0.00106216	5.17e-05	0.0371462
10	21244087	23696890	-0.825735	0.000330282	7.76e-05	0.0378664
1	236537770	237493854	-0.685688	0.000557388	0.000120382	0.0387034
2	44049120	45194289	1.02611	0.00011147	0.000338773	0.0387098
3	61279726	62881664		-1.36e-05	0.000104678	0.0397389
17	1481897	2613925	0.88273	0.000543332	7.41e-05	0.0402796
11	20115277	21773251	1.21681	0.00083485	2.63e-05	0.0425182
5	58834852	60880207	1.60888	9.32e-05	6.57e-05	0.0426594
11	68521072	69508567	1.23101	0.000258467	3.96e-05	0.0431895
21	44690856	45598522	-1.0794	0.000362711	2.8e-05	0.044689
3	103700909	104579408	1.51257	0.000113354	3.27e-05	0.0449982
3	107730020	108635884	-0.846865	0.000184637	0.000122104	0.0450004
14	82461794	84087895	-0.774656	0.000308131	8.78e-05	0.046119
13	67714255	69561090	-0.839257	0.00029575	7.63e-05	0.046738
10	31479422	33656047	-0.960933	0.000724673	3.74e-05	0.0469167
19	10030690	11279257	0.668273	0.000961066	7.96e-05	0.0472281
1	234209087	235772624	-0.744422	0.000444487	0.000170095	0.0483619
3	60347701	61277928	-1.90303	5.32e-05	8.57e-05	0.0491232
8	19491428	21021401	-0.633122	0.000379317	0.000191443	0.0496285
7	8476787	9223721		-7.59e-06	8.92e-05	0.0534233
4	161056173	161796696	1.60305	6.06e-05	4.81e-05	0.0556587
12	41015333	42346846	-1.05421	0.000192911	6.62e-05	0.0558648
4	65562213	66598615	-0.948904	0.000167739	5.89e-05	0.0573963
14	28466533	29196856	1.85313	6.62e-05	2.44e-05	0.0586629
18	46209339	47262925	1.34057	0.000358729	3.4e-05	0.0597027
8	80656206	81330540	0.73644	0.000256193	4.68e-05	0.0609131
7	98152191	100555361	-0.522528	0.00112698	6.57e-05	0.0615175
11	30057440	31853968	1.09001	0.000163185	0.000114402	0.0619081
11	125984970	126772347	-4.81092	9.31e-06	8.14e-05	0.0628937
7	106052873	107305328	0.860882	0.000293588	4.73e-05	0.0632618
15	76397390	77910873	0.626499	0.000397849	5.09e-05	0.063745
12	54380016	56792337	-2.66816	3.58e-05	6.56e-05	0.0639436
7	47281095	49130572	-0.879467	0.000416325	7.2e-05	0.0648663
8	31947880	32448740	1.96947	7.81e-05	2.34e-05	0.0653672
10	80874523	81881954	-0.962426	0.000972067	1.49e-05	0.0661122
7	142655717	144274735	-0.962094	0.000195268	4.91e-05	0.0678208
3	30717661	31720982	1.60702	5.91e-05	5.48e-05	0.0686067
14	39370726	40336296	-1.14346	9.16e-05	5.66e-05	0.0686421
2	236619713	238209382	0.794718	0.000845999	2.88e-05	0.0689406
15	31315570	32177326	-1.22512	0.000215497	2.73e-05	0.069019
20	57320545	58295563	-1.08131	0.00123757	1.38e-05	0.0692354
8	135270868	136209239	-0.699572	0.00025697	0.000112781	0.0702846
4	112204259	114902479	-1.42784	0.000204039	4.98e-05	0.0704154
1	26981479	28160199	-1.20569	6.29e-05	6.32e-05	0.0710045
3	100591848	101808006	1.03387	0.000709799	1.35e-05	0.0718002
1	229076157	230477970	1.09619	0.000870364	1.95e-05	0.0720175
7	5414602	6912527	0.761042	0.000497577	4.54e-05	0.0722099
7	109587777	111447153	0.932832	0.000207679	6.44e-05	0.0732723
21	46174981	46740019	-1.71198	6.26e-05	4.28e-05	0.074842
4	130950008	131948861	-1.06445	9.36e-05	7.2e-05	0.0761781
5	166433367	167760730	-0.749346	0.000269641	9.61e-05	0.0764968
7	93340137	95171731	-1.55961	0.000282183	1.88e-05	0.0772514
6	17069966	19203108	-1.85758	4.87e-05	0.000189153	0.0778225
16	85664453	86221644	-0.77623	0.00132542	4.3e-05	0.0779674
11	130894131	131870763	-0.513353	0.000706971	0.00011138	0.0785
18	28561634	29563172	1.96922	4.05e-05	6.52e-05	0.0787489
1	100065413	101682573	-0.938653	0.000450553	3.41e-05	0.0796624
2	240962194	241907076	0.474773	0.00139605	6.88e-05	0.0804711
8	59570176	61809929	0.755495	0.000420688	6.61e-05	0.0805639
11	95332310	96848965	0.541976	0.000309236	0.000154464	0.0817437
8	25461344	26681450	0.770255	0.000408462	7.14e-05	0.0840144
20	38435302	39453533	0.897972	0.000439613	2.75e-05	0.0842635
1	65010679	66773349	0.82728	0.000266336	8.66e-05	0.0854824
3	20753368	21522703	1.17417	7.68e-05	7.44e-05	0.0855019
19	50774581	51331589	-6.1544	1.57e-05	1.16e-05	0.0863738
2	165202539	167120956	0.522789	0.000358978	0.000213314	0.0870692
1	44483704	46895641	0.787234	0.000421496	6.06e-05	0.0874111
7	53348777	54707110		-4.82e-05	8.34e-05	0.0874157
2	11320	1158981	1.62558	0.000117555	3.66e-05	0.0876216
12	93792655	95717265	-1.92596	0.000115882	5.01e-05	0.0899125
7	51675218	52274523	-0.896326	0.000267283	2.94e-05	0.0902503
12	117087697	117644288	-2.13841	3.21e-05	2.41e-05	0.091151
10	59822974	60375613	0.885116	0.000589158	7.07e-06	0.091599
11	117098436	118898319	3.25218	0.000527022	3.12e-06	0.0939578
16	4690187	5114499	1.64505	0.000100971	2.21e-05	0.0942075
9	136979744	137928846	-3.22869	5.88e-05	2.02e-05	0.0944918
10	92682369	94196248	-0.579732	0.000329093	7.32e-05	0.0954993
17	14210015	14499605	1.34161	0.000190662	2.1e-05	0.0960118
13	53337952	54681048	-1.14336	0.000171077	4.93e-05	0.0972513
6	19203782	20228741	-0.676317	0.000283909	0.000142839	0.0979495
6	35452346	36608267	-1.2041	0.000596891	9.05e-06	0.0980215
5	39438575	40954879		0.00548654	-1.01e-05	0.0997312
15	66359486	66948204	-0.625118	0.000163368	8.98e-05	0.100764
15	36968291	37930544	-0.718848	0.000208016	0.000106001	0.101355
3	98300731	100591006	1.3415	0.000227819	2.8e-05	0.101709
8	127436003	128162974		-7.92e-05	3.28e-05	0.102753
22	37560592	38467784	-1.03608	0.000179614	6.22e-05	0.103452
5	88069593	90500398	-0.943638	0.000178692	0.000105647	0.105468
20	48658113	49385779	1.9295	0.000533781	3.79e-06	0.105774
1	237495080	239297872	0.81003	0.000522288	6.29e-05	0.106492
1	107432576	109075191	-1.17807	0.000421245	2.6e-05	0.107146
21	16140244	17301757	-0.422052	0.00391225	1.82e-05	0.107815
2	161078891	163358537	0.643072	0.000497869	0.0001	0.107993
2	50758657	51667413	-8.26447	2.4e-06	4.51e-05	0.108169
6	56104522	57082026	2.14707	1.31e-05	9.45e-05	0.109127
3	156005905	157311596	-1.21438	8.91e-05	6.53e-05	0.109285
11	74159542	76431100		0.0023188	-1.33e-05	0.110663
1	71822765	74326378	-2.18935	4.52e-05	5.23e-05	0.112692
16	50698071	51700822	0.331014	0.00489617	4.6e-05	0.112979
11	25109191	26046095	2.09977	4e-05	3.41e-05	0.113828
10	122807254	123853223	1.82036	0.000100047	3.41e-05	0.116844
3	179366819	181426554	1.14214	8.16e-05	7.61e-05	0.117924
2	28597624	29484922		0.000799547	-7.98e-06	0.118036
11	59620206	61870732	-0.475351	0.00126131	7.22e-05	0.118961
5	106800765	108633176	-0.709774	0.0003045	0.000115259	0.119227
1	20023833	20763899	-0.354947	0.00260343	3.23e-05	0.119759
5	86492986	88065637	-2.23926	2.25e-05	4.86e-05	0.120424
2	100197638	101338509	-1.96889	3.29e-05	5.61e-05	0.120755
17	6976284	7723513	-1.08394	0.000487436	1.19e-05	0.121087
11	89441680	91115475	-1.22907	7.96e-05	5.35e-05	0.121634
14	63897095	65218457	1.78089	0.000220512	7.59e-06	0.122136
19	48697961	49485758	-0.539404	0.000412004	6.28e-05	0.122501
21	24695869	25083563	-0.591543	0.000310541	3.57e-05	0.122599
5	150918158	152360494	1.61729	7.34e-05	5.11e-05	0.123737
9	93442205	94163515	0.831139	0.000824626	1.13e-05	0.123808
20	33885155	34891416	1.4799	4.56e-05	2.77e-05	0.125139
14	102341650	104759919	-0.617613	0.000619672	4.39e-05	0.127384
8	81331077	83726996	0.63441	0.00039766	0.000115309	0.128051
7	152410248	153080056	2.11358	6.43e-05	2.11e-05	0.128559
12	16423998	18466533	0.719091	0.00022857	9.49e-05	0.128827
6	163277858	164003180		-4.44e-05	6.55e-05	0.129785
6	151930249	153550147	-1.03654	0.000134133	0.000135316	0.130228
14	93379151	94420996	1.30997	0.000554629	8.15e-06	0.130401
6	23495260	23935020		-2.47e-05	3.28e-05	0.130962
11	129187995	129838375	-1.11318	0.000158058	3e-05	0.13172
8	21404381	22539316	-1.32472	6.98e-05	6.25e-05	0.132961
1	194734415	195155161	-1.70314	0.000119205	7.65e-06	0.135047
17	44863413	45874715	1.41488	0.000185008	2.78e-05	0.137102
6	158193244	159318774	-1.90009	4.33e-05	5.05e-05	0.13744
6	142036912	143719278	-2.45657	0.000138155	1.12e-05	0.137597
1	61258378	62107806	-0.843075	0.000354742	3.64e-05	0.138204
20	41195111	42188284		-2.02e-05	0.000145522	0.13906
6	169231937	171049558	-0.621798	0.000284137	0.000122616	0.139183
13	98594975	100043997	-0.57964	0.00118572	3.02e-05	0.139297
2	156568806	158165818	-0.748764	0.000238167	9.18e-05	0.141086
18	55808692	56752598		0.000427583	-9.85e-06	0.141295
12	110112932	113027651	0.99295	0.000300278	2.7e-05	0.141737
8	136209325	137306730	1.77547	3.98e-05	5.36e-05	0.142021
9	3349487	4378727	0.64861	0.000413532	7.39e-05	0.143261
18	5855598	6630394		-5.8e-05	2.8e-05	0.143933
1	241768617	242697031	1.31841	0.000133051	4.78e-05	0.144537
14	45250418	46311209	-2.06628	3.27e-05	1.55e-05	0.14596
14	79027504	80998547	-0.606121	0.000412344	6.55e-05	0.146247
3	134385789	137369181	0.648288	0.000255749	0.000132304	0.146874
16	61993462	63395786		-7.35e-05	0.000124694	0.14705
3	54080241	55731145	0.578456	0.000624973	6.98e-05	0.151155
4	121976226	123561869		0.00196474	-5.61e-07	0.152569
2	233968153	234699046	-0.396786	0.00226784	2.38e-05	0.15273
8	72751469	73423214		0.000335085	-1.18e-05	0.154454
21	29515884	30844467	0.604003	0.000287508	7.38e-05	0.154848
17	34393296	35725997	-0.88001	7.12e-05	6.42e-05	0.155307
12	87297692	87905878	-1.17289	6.39e-05	3.55e-05	0.156297
14	97571437	98987472	0.479292	0.0007676	5.07e-05	0.15642
13	66200191	67713633	-0.805516	0.000228854	4.51e-05	0.157122
20	888523	1445821	-0.635683	0.000507537	3.52e-05	0.157182
2	139413312	140902261	1.79256	4.23e-05	5.98e-05	0.158026
14	52762622	54162101	-1.39584	8.92e-05	3.39e-05	0.15951
6	167178790	168548525	-0.500646	0.00358408	1.49e-05	0.159864
5	128730275	130376511	-0.59093	0.000815283	1.92e-05	0.160234
4	174833988	176193705	1.41832	8.53e-05	5.57e-05	0.162532
17	77094717	77468875		-0.000252766	3.24e-05	0.162812
4	23563931	24992827		-0.000167784	9.08e-05	0.163326
19	5192372	5766090	-1.01093	0.000122584	4.01e-05	0.164184
14	59135989	61649612	-1.35979	0.000197164	3.94e-05	0.164227
2	180139219	180661233	1.1363	9.81e-05	5.53e-05	0.165431
2	204815902	206043539	0.884529	6.87e-05	0.00014891	0.166281
6	20231516	22049758	0.26514	0.0025382	0.000158016	0.166481
11	111985737	113103996	-1.0221	0.000107787	4.89e-05	0.167622
2	147255216	149268931	-0.823003	0.000854888	1.06e-05	0.168026
7	124155319	125386718	-2.09389	1.43e-05	6.28e-05	0.168399
10	10542217	12092029		-6.25e-05	6.22e-05	0.169229
20	62119875	62962870	0.538755	0.00445815	1.57e-05	0.170754
9	83455867	84388566	-1.19277	0.000219079	1.9e-05	0.171319
11	28742220	30056918	1.26235	0.000146291	2.07e-05	0.171651
9	6144333	7232230	2.51927	2.5e-05	4.77e-05	0.172947
1	210741816	211763053	-0.888628	0.000180015	4.63e-05	0.173081
1	201366509	202820077	-0.560584	0.000315154	0.000112359	0.173134
10	81882370	82378624		0.000680169	-3.67e-06	0.17389
18	75029584	75473982		0.000281133	-9.24e-06	0.174093
12	72525849	74846997	-1.52348	0.000125608	2.32e-05	0.174326
11	10371614	11361034	1.24448	0.000353561	1.7e-05	0.174699
18	61441801	62075853	-0.794991	0.000328331	1.58e-05	0.175074
17	45876022	46828302	0.635447	0.000481307	8.33e-05	0.175905
22	29456360	30604102	-0.480703	0.00122519	3.42e-05	0.176396
6	51704668	53402679	-0.715159	0.000394918	5.48e-05	0.176821
17	70948535	71825523	-0.538746	0.000621907	6.97e-05	0.177275
13	110338913	111432821	-0.988533	0.000770128	1.44e-05	0.17864
5	57338357	58834736	1.08548	0.000126761	9.84e-05	0.180196
15	70772414	71919256	-0.941914	0.000203519	3.02e-05	0.182504
6	4317398	5056146	0.640179	0.000187416	8.27e-05	0.183827
20	17906490	18896415	2.83331	0.000122938	5.29e-06	0.184916
20	48081983	48655016	-1.30324	8.01e-05	2.08e-05	0.184934
1	175385076	176416712	-1.09866	5.49e-05	7.5e-05	0.18495
15	85518062	86341812	1.07959	0.000124097	3.09e-05	0.185495
1	57585980	58535140	-1.42936	0.00018166	1.93e-05	0.186949
7	113337327	116315205	0.843655	0.00012317	9.86e-05	0.187802
9	10358672	10879071	2.26642	5.83e-05	1.24e-05	0.188164
8	105391381	107409808	-0.741732	0.000176995	9.49e-05	0.188564
1	164412847	165190876	-1.24142	5.13e-05	0.000112854	0.188739
9	82349606	83041982	-0.972092	7.92e-05	8.02e-05	0.191322
12	120008093	121720040	-0.538094	0.000160895	0.000171203	0.191496
2	25486770	26894217	-1.32743	0.000146575	3.87e-05	0.192765
5	147665223	150393107	-0.300724	0.00240849	0.000100576	0.192988
15	35943377	36424581	-2.32765	0.000344683	1.97e-06	0.193192
6	119075856	120628075	1.86867	1.68e-05	0.000107265	0.194282
5	37889231	39438373	0.560079	0.000900255	3.86e-05	0.195205
9	97720818	98889276	-2.26648	2.03e-05	4.66e-05	0.197685
2	228457117	229368530	0.921856	0.000223862	2.91e-05	0.197919
8	1625732	2042364	1.23412	0.000104161	3.08e-05	0.198088
4	40870402	42662283	-2.13775	1.09e-05	0.000159283	0.20039
11	6917772	7715871	-3.83339	1.19e-05	3.49e-05	0.200446
22	43187900	43645335	-0.846457	0.000180597	3.37e-05	0.200958
3	33988115	35241960	0.75954	0.000164085	5.01e-05	0.202748
2	92324281	98790763	-1.18198	0.000185366	1.8e-05	0.202941
2	212845994	215005050	0.86989	0.000341745	3.61e-05	0.203305
21	41707453	42543663	2.20276	2.33e-05	5.95e-05	0.203475
16	70887506	72915425	-0.569565	0.00018984	0.000131622	0.204732
21	27777181	28205789	4.35427	7.12e-05	2.91e-06	0.205044
4	187114073	188687052	-3.98904	1.65e-05	3.4e-05	0.205603
8	141358681	143750205	0.660979	0.000455084	5.78e-05	0.205997
14	41615331	43065019		-1.85e-05	3.76e-05	0.206793
16	86222417	86745679	-1.0448	0.000246664	3.66e-05	0.206869
15	34971983	35941864	-0.498447	0.00033366	4.49e-05	0.207995
3	122693533	123196819	1.651	3.21e-05	2.56e-05	0.208117
15	55879453	56784345	-0.776317	0.000292548	1.86e-05	0.2097
4	125863974	127236805		-4.82e-05	1.93e-05	0.210103
1	56414730	57585670	-0.612046	0.000713946	2.96e-05	0.210359
7	22811921	24389035	-1.17846	6.68e-05	7.57e-05	0.211292
1	14626896	15423481		0.000494884	-7.66e-06	0.212486
5	67096780	70682458	-2.11774	2.09e-05	0.000108375	0.212913
4	55202697	57418400	-0.78727	0.000239914	6.1e-05	0.21327
8	41719750	42501174	-0.347038	0.000481477	3.05e-05	0.21351
13	62913542	64201284		-1.51e-05	5.5e-05	0.213684
16	1551082	2293296	2.14145	2.22e-05	4.9e-05	0.21385
15	69938058	70772135		0.000530798	-2.43e-06	0.215317
6	161123771	162298351	-0.902361	0.000192245	5.43e-05	0.215808
5	82660901	84397685		-8.73e-06	2.02e-05	0.215946
4	72416258	75196731	1.01329	0.000318512	1.79e-05	0.215951
5	40955561	42620153	7.07203	0.000492947	2.32e-07	0.215954
12	13362818	14658341	-1.29956	0.000186037	2.56e-05	0.217791
4	140548713	141751418	0.920448	6.51e-05	9.6e-05	0.218645
5	130376936	131873073	0.752496	0.00176558	2.91e-05	0.22
9	8236122	9374664	-1.08183	0.000203115	4.13e-05	0.220299
9	135401721	136417159	-0.430926	0.00060212	4.74e-05	0.221152
10	100241204	102089663	-0.333467	0.0022757	3.01e-05	0.222979
8	83727741	85093121		-1.83e-05	7.06e-05	0.223084
5	153495193	154448863	0.720825	6.18e-05	0.000157083	0.223399
7	13675094	14941781		-0.000185885	4.8e-05	0.223559
15	97092654	98496698	0.57779	0.000245433	0.000103736	0.22399
3	69205190	70288126	0.626329	0.000229622	4.65e-05	0.223991
16	25590147	26681997	-0.328227	0.000523316	0.000224213	0.224912
2	4148784	5017172	4.82736	2.78e-06	7.43e-05	0.224914
9	94164373	95854872	-3.56769	0.000377149	1.22e-06	0.225024
2	112924973	114846282	-1.33956	0.000363439	1.11e-05	0.225723
10	27668052	28734655	1.8464	4.54e-05	3.08e-05	0.225747
3	108636466	109961316	-1.65181	7.61e-05	1.62e-05	0.227147
9	4380096	4590305	-1.15238	0.000133613	1.01e-05	0.228724
15	86342119	86650301		-3.47e-05	3.27e-05	0.229949
1	55012881	55479198	-23.5393	4.8e-05	1.23e-07	0.230574
4	30453619	31739254		-4.15e-05	2.39e-05	0.231297
3	23123318	23802647	1.03219	0.000187457	1.9e-05	0.231379
11	104872103	106251514	-1.17891	3.8e-05	6.13e-05	0.23204
3	188202550	189531496	8.94702	0.000137365	6.27e-07	0.232169
14	76583775	77332160	-1.24555	0.000112649	2.44e-05	0.233059
5	2369710	2979000	-0.916493	0.000131234	4.68e-05	0.233139
3	104879008	106330349		-6.68e-05	3.18e-06	0.233218
1	69441920	70486660	-1.50703	4.93e-05	3.35e-05	0.234064
16	64716851	65538017	-0.512563	0.000226239	8.44e-05	0.23407
11	106252171	107489662		-3.54e-05	5.75e-05	0.234446
8	35314837	37375458	-1.8636	6.55e-05	1.71e-05	0.235107
9	108754828	109972524	-0.710963	0.000150494	7.6e-05	0.23661
14	20878890	21267077		-6.6e-05	-2.82e-06	0.237091
4	12201002	13002341	-2.2074	3.75e-05	1.48e-05	0.238457
10	56207098	56883966	-0.673905	0.000379359	5.8e-05	0.238996
12	113030227	113877766	0.784432	0.000358822	2.35e-05	0.239094
7	107306421	108375939		0.00162707	-3.27e-06	0.239267
1	89451664	91866856	0.692571	0.000174167	0.000115027	0.239923
11	121661507	123289851	-1.3241	7.25e-05	6.15e-05	0.240396
7	69808153	71204524	1.19315	0.000162566	3.73e-05	0.241536
16	20055884	21235343	-1.62177	0.000111641	2.02e-05	0.242961
5	24796795	26183141	-1.14876	0.00011236	3.32e-05	0.24301
14	72889376	74250730	1.72396	2.99e-05	5.65e-05	0.243303
16	946205	1547999		-1.18e-05	5.21e-05	0.243972
1	12150385	14625524	-6.19519	8.75e-06	2.56e-05	0.245145
8	37376914	39779989	-0.720127	0.000314407	4.19e-05	0.246098
12	95717497	97439396	1.08621	0.000158876	4.08e-05	0.247061
1	59307290	59736866	1.82536	8.98e-05	7.08e-06	0.247292
18	50152229	51059341	-0.795931	5.27e-05	0.000110445	0.247557
2	153371042	154414456	-0.724473	0.000186956	4.81e-05	0.247863
3	6422814	7509288	-15.3795	2.57e-06	9.04e-06	0.247958
17	37344586	38649203	0.564911	0.00232968	1.8e-05	0.247961
6	63979	824529	-0.536903	0.000424742	3.66e-05	0.248591
4	79470550	80994124	-1.90172	1.31e-05	8.78e-05	0.248796
13	71763633	72958993		0.000273447	-1.24e-05	0.249294
3	176269091	177530606	1.29049	0.000213502	1.36e-05	0.250233
15	90453183	91221307	-1.10577	0.000269969	7.91e-06	0.250434
6	86040497	87138115	1.0241	0.000132062	2.15e-05	0.250572
11	79723675	80720242	0.860437	6.43e-05	0.000108271	0.253912
1	63379031	65008206	-1.33514	0.000352314	1.37e-05	0.254354
1	38459210	39535259		-8.49e-05	0.00010768	0.257111
12	1602652	2176046		-3.64e-05	6.62e-05	0.257266
9	36714252	37678932	-0.9976	0.000176427	3.18e-05	0.257645
15	100457692	101403655	2.08686	4.26e-05	2.73e-05	0.258369
14	23607866	24904154	-0.788094	0.000225741	4e-05	0.258462
5	1270983	1762678	1.97858	0.000114193	6.49e-06	0.258897
2	114848115	116770829	1.08152	7.71e-05	7.5e-05	0.259724
1	28168872	29181525	0.927311	0.000201744	1.57e-05	0.261879
13	48440893	49987145	0.857151	0.000467777	9.04e-06	0.261929
10	132252499	132964299		0.000347063	-5.69e-06	0.263559
12	2176265	2886299	-1.73017	4.32e-05	2.45e-05	0.263685
20	11014704	11534388		-6.22e-05	9.19e-06	0.263692
17	40232810	41769732	0.281095	0.00180294	0.000115604	0.264332
1	197310096	198540028	-0.628014	0.000889278	2.12e-05	0.264444
2	155209736	156568446	-0.674111	0.000206745	6.05e-05	0.265016
14	77332408	78421884	0.48631	0.000320017	6.2e-05	0.265803
1	29184254	30792409		-1.35e-05	6.38e-05	0.265882
5	101101325	102681586	-1.42631	6.86e-05	2.58e-05	0.266225
7	144276424	146018520	-1.50874	3.44e-05	5.65e-05	0.26685
4	85081980	87980070	-1.05455	8.16e-05	6.71e-05	0.268277
5	110821786	111962676	0.78855	0.00053116	1.39e-05	0.268428
3	120521733	121335461	2.86081	9.85e-06	1.79e-05	0.26863
3	13524741	14309204	-0.548643	0.000523954	2.74e-05	0.269751
16	18065944	20054371	-0.660264	0.00011776	0.000118799	0.270721
11	103491586	104871322		-7.54e-05	6.96e-05	0.273048
16	72915753	73542956	6.07191	0.000418793	3.27e-07	0.273367
4	156604173	158112985	0.766971	0.000502286	1.58e-05	0.274198
16	13120367	13978116	-1.12429	3.46e-05	0.000138695	0.274474
1	216673326	217575665		-8.96e-05	0.000168464	0.27564
7	71205507	71873571	-0.486791	0.00032049	3.32e-05	0.275987
8	92344138	94269630		-0.000120697	4.16e-05	0.276737
19	37455512	39370456	0.684396	0.000454812	2.26e-05	0.276778
7	100606141	101730309	-0.616196	0.000346559	4.15e-05	0.278205
1	87654606	89447978	-0.669146	0.000318804	4.43e-05	0.278246
21	46741287	47491264	0.581058	0.000274642	3.92e-05	0.278475
3	146722383	148316359		-5.26e-05	2.4e-05	0.278774
8	26681799	27404354	2.32122	0.000170649	3.58e-06	0.280427
7	103193651	104157576	-4.11034	2.06e-06	0.00012513	0.281669
20	59361382	59892000	-1.24282	5.71e-05	4.1e-05	0.282455
1	187848898	189756187	-2.5312	0.000249258	3.05e-06	0.282651
10	6318458	7639684	-0.602241	0.000318656	7.27e-05	0.28301
13	107788025	108518444		-2.05e-06	5.9e-05	0.283185
21	17305471	18457656		-1.44e-06	0.000127115	0.283579
16	51703888	53845487	1.25621	0.000123577	4.73e-05	0.283803
10	53362932	54413554	0.455859	0.000268199	7.09e-05	0.283852
14	55044905	56215082	-1.32825	7.35e-05	2.48e-05	0.284086
22	49522184	49751418		-2.38e-05	2.73e-05	0.284128
7	148620581	150491084	0.488947	0.000453164	6.96e-05	0.284756
17	54164935	55278525	-1.32831	0.000370389	6.59e-06	0.284814
7	3738087	4783224	-0.987173	0.000134375	3.3e-05	0.284933
7	31609317	33150311	0.713837	7.81e-05	0.000141103	0.285131
20	61301855	62119318	0.643726	0.000196704	6.43e-05	0.285267
7	38160558	39534540		-0.000126635	8.99e-05	0.286134
12	25992543	27529660	-0.48761	0.000368272	8.99e-05	0.286389
3	64475164	65337581	-2.5608	7.61e-05	9.39e-06	0.286704
10	43222372	43605902	-3.93573	3.64e-05	2.4e-06	0.288121
17	9714995	10573151	-0.454515	0.000403578	6.78e-05	0.288994
21	15451950	16139409		0.000348674	-3.24e-05	0.289634
3	45165430	46657162	-0.421588	0.000607016	6.07e-05	0.290352
9	89949778	90198251	2.57486	3.1e-05	6.81e-06	0.290434
5	126940058	128727903	0.661025	0.000292889	4e-05	0.290479
13	34683262	36042839	1.85099	2.47e-05	4.05e-05	0.290987
5	134329463	135339464	1.03821	0.000310192	1.68e-05	0.291553
17	60885287	62035655	0.565578	4.93e-05	0.000130104	0.291835
7	19978609	21712233	-0.305655	0.000802687	0.000104823	0.291929
7	147204549	148619685	-0.368923	0.00123347	3.12e-05	0.292238
5	35799275	37888797	1.02548	0.000217685	3.18e-05	0.292775
9	9375194	9793342	-2.0122	3.81e-05	1.6e-05	0.29342
8	27405207	27759126		-1.94e-08	1.67e-05	0.293879
11	36118027	37838625	0.752727	0.00060495	1.68e-05	0.294048
22	33512106	33896495	1.91914	1.12e-05	5.51e-05	0.294074
18	53764157	55089715		-2.59e-05	7.91e-05	0.294197
20	31615242	33883015	2.08317	7.42e-05	1.42e-05	0.294307
3	191840983	192753870	-1.70377	9.72e-05	1.75e-05	0.294326
10	130282817	131192968	-0.780116	0.000160316	5.27e-05	0.294787
7	153934210	154963787		-9.6e-06	1.45e-05	0.295618
19	45259002	46433733	-0.303565	0.000935623	7.89e-05	0.296964
3	177531847	179359242	0.779301	0.000201276	3.68e-05	0.297276
17	79683698	80969550	1.23296	7.59e-05	2.91e-05	0.297476
8	78015611	78632215	-2.08396	7.01e-06	4.14e-05	0.297518
1	105193022	106641877	-1.44377	2.34e-05	6.51e-05	0.297919
5	6859297	7852978		-0.000155315	4.96e-05	0.298934
1	82884721	83990906	-1.30407	3.43e-05	6.13e-05	0.299122
1	182294372	183796074	0.926617	0.000160877	3.26e-05	0.300031
6	6246984	7328580		-4.03e-05	3.62e-05	0.300177
22	32857285	33511391	1.91425	0.000134393	9.62e-06	0.300708
11	35036029	36117340	1.00515	0.000655507	7.07e-06	0.300729
2	173588663	175585616	-0.607514	0.000247078	7.5e-05	0.300743
21	32213678	33270766	-2.07214	7.03e-05	1.32e-05	0.302097
2	35608923	36121342	-1.96652	2.69e-05	1.95e-05	0.302647
3	111416451	112182995		0.000107135	-9.09e-06	0.303192
10	52708822	53362540	-1.88665	0.000106032	6.6e-06	0.303557
6	133869809	136186007	-1.71737	2.89e-05	7.47e-05	0.303875
5	77203718	79068089	-1.15402	0.000201526	2.02e-05	0.305856
15	98497881	99128454	0.697211	6.25e-05	0.000118229	0.307314
2	133951544	136822267		-3.96e-05	0.000159769	0.307657
3	76855676	77507524	-11.7276	4.05e-05	3.83e-07	0.307664
20	36905894	37875045	0.757874	0.000201206	2.03e-05	0.308785
9	122258577	124870612	0.412435	0.000257483	0.000143036	0.308826
20	53408035	54321635		-1.16e-05	4.8e-05	0.30954
9	73916583	74600739	-0.628752	0.000182362	2.94e-05	0.310031
7	26302668	28038375	-0.6607	0.000517619	3.15e-05	0.310054
10	126739798	127820978		-6.33e-05	3.08e-05	0.31124
8	10537940	11249261	-2.72066	3.9e-06	0.000166052	0.31143
1	191433917	192444256	-0.893568	4.99e-05	5.73e-05	0.314144
8	13942500	14876660	-5.23611	2.82e-06	4.79e-05	0.314296
14	26135167	26679549	2.10431	1.6e-05	2.47e-05	0.314984
3	133129272	134383242	-3.3406	1.11e-05	3.3e-05	0.315171
16	3961770	4689471	2.5532	6.75e-05	6.91e-06	0.316146
1	91867046	93351477	0.735617	0.000721555	1.08e-05	0.319219
17	820511	1480393	-0.584093	0.000863217	1.13e-05	0.31989
8	117131947	118622352	1.394	6.02e-05	3.26e-05	0.321213
1	9959748	11774956		-1.45e-05	5.02e-05	0.321228
10	110311425	112559414	-0.515728	0.00058564	3.66e-05	0.321285
2	65228236	66374803	0.392668	0.000521417	6.87e-05	0.321405
6	1582926	2890836		-0.000156657	6.39e-05	0.322623
11	83576460	84208616		-5.48e-05	7.26e-06	0.324141
8	86990451	87562786	2.10141	7.84e-06	3.36e-05	0.326004
6	46560003	47885216		0.000309648	-3.98e-06	0.326032
1	111739749	112560278		-3.02e-05	7.39e-05	0.326247
13	27283115	28283059	-0.296983	0.00102365	5.62e-05	0.326566
1	32042540	34016219	0.797253	9.87e-05	5.33e-05	0.327402
9	25425511	26317104		-3.01e-05	9.53e-05	0.328563
5	179245856	180007693	-0.450373	0.000468181	2.68e-05	0.328954
3	151905386	153054901	-0.651673	0.000247147	2.35e-05	0.329186
19	53107937	53537923	-0.583646	0.000108952	5.63e-05	0.329273
5	72420784	73507955	0.916471	0.000233513	2.13e-05	0.329348
6	111391537	114218733	-0.277947	0.000808518	0.000108072	0.330161
19	46433891	47333204	-0.633933	0.0010076	1e-05	0.330461
10	26633775	27667904	2.82841	4.07e-05	8.65e-06	0.330502
4	53413674	55202613	2.14891	6.73e-05	1.19e-05	0.330718
12	83856540	85014953	-1.44005	7.26e-05	1.27e-05	0.330889
8	137307361	138223632	-3.10801	4.23e-05	5.26e-06	0.331105
17	3426133	4321755		-2.74e-05	1.97e-05	0.331207
4	24993167	26468997	-0.312715	0.000372652	0.000167112	0.331608
10	90735832	91959588	-0.827533	0.000340801	1.76e-05	0.332281
8	130380171	130812339	0.489686	0.00059284	1.12e-05	0.332947
15	49078966	50004817		0.000192503	-5.3e-06	0.334688
7	39535570	40925323	-0.734899	0.000147122	2.55e-05	0.336343
11	87827514	89208590	-1.06879	5.44e-05	5.1e-05	0.336844
19	49491035	49923166	-0.711666	8.11e-05	5.25e-05	0.338081
4	60145181	61371992	0.926076	2.04e-05	0.000113242	0.338708
15	32180607	33251727	-5.54795	2.44e-06	3.47e-05	0.338791
9	117307880	118569429	0.519441	0.00176322	9.1e-06	0.33999
15	65104668	66358474	-1.10547	4.65e-05	3.05e-05	0.340108
1	25305783	26976424	-0.811047	0.000450975	2.1e-05	0.342249
2	101338644	102688272	-0.656323	0.00103004	8.11e-06	0.343275
11	42244050	42854352	2.61129	2.25e-05	8.99e-06	0.343745
17	25679294	26272308	-0.687588	0.000387531	1.12e-05	0.344059
12	52914211	54379670	-1.04376	0.000206143	1.83e-05	0.344727
22	38473398	39302783	-0.925254	9.81e-05	2.97e-05	0.345595
1	169078572	169521853		-2.03e-05	2.71e-05	0.345607
18	67574191	69038112	2.01429	5.41e-05	1.67e-05	0.345644
8	22539641	23548146	0.896226	0.000201642	2.75e-05	0.34683
2	8980472	10440987	-0.369528	0.000535667	6.65e-05	0.346967
2	107406885	108427822		-7.19e-06	3.64e-05	0.347203
2	41382889	42087411	-1.49656	0.000255551	5.91e-06	0.348843
2	238209871	239122917	1.10261	0.000691306	3.86e-06	0.349025
7	71874997	73996533	-0.420791	0.00084078	1.58e-05	0.349129
3	167913564	170158128	2.85574	5.11e-05	9.88e-06	0.349525
19	32145233	33763475	-1.09461	0.000899436	8.76e-06	0.349792
2	200504209	201571624	-0.325196	0.000466576	5.81e-05	0.35066
7	82758644	83959105		0.0001071	-1.02e-05	0.351194
17	2616352	3425788	1.55505	3.61e-05	4.46e-05	0.351382
4	57420107	58696072	0.555913	0.000194341	6.53e-05	0.351879
9	81066078	81860861		-2.02e-05	3.64e-05	0.352177
15	87114392	87693557	-0.929751	7.17e-05	3.52e-05	0.354454
2	40626336	41381901		0.000109348	-1.16e-06	0.354467
1	180568720	181311800		-1.14e-05	9.38e-05	0.354799
8	118623844	120216957	-0.421562	0.000301941	8.24e-05	0.355002
7	127907054	128554075		7.91e-06	-6.74e-06	0.355462
9	121319662	122258204		-0.000162636	7.41e-05	0.355511
20	13670311	14929217	-0.537506	0.000384541	2.54e-05	0.356097
11	11361458	12018942	1.36605	8.33e-05	2.17e-05	0.356122
1	168169452	169077127	-0.514763	9.56e-05	0.000183849	0.356539
5	70683839	72420748	0.714289	0.000326715	3.43e-05	0.357283
2	34280335	35607183		-8.45e-05	0.000122518	0.357315
6	77257275	78957547		-0.000128574	5.25e-05	0.357362
2	167123247	168427789	1.73231	1.03e-05	7.37e-05	0.357708
15	88743108	89561223		0.000419013	-7.62e-06	0.357862
7	111450919	113336970		-4.22e-06	1.92e-05	0.358332
14	21271573	22378835	-0.480267	0.000339339	3.89e-05	0.358488
5	30130713	31748529	-0.490042	0.000177121	0.000115167	0.359804
4	190088768	191043878		-6.63e-05	1.33e-07	0.361494
18	51953945	52707502		-2.86e-05	3.95e-05	0.361938
1	205459511	206705609		0.000573724	-2.63e-06	0.362045
13	60855021	61589772	1.37284	7.52e-05	1.19e-05	0.362655
10	72480072	73612902	0.36211	0.000514845	0.000100322	0.362896
4	121393020	121973864	-2.16027	5.24e-05	5.3e-06	0.363511
18	69039235	70094707	1.00388	0.000134104	2.33e-05	0.363521
3	157312028	159272972	0.871096	0.000142429	3.27e-05	0.363552
10	43606687	45247184	-0.891316	0.000204027	2.13e-05	0.363581
3	196415355	197962382	2.46637	1.94e-05	3.32e-05	0.363633
8	126269921	127434945	0.390986	0.00113282	2.08e-05	0.363779
8	5147734	5781592	0.67646	0.000296235	2.8e-05	0.36457
10	7639932	9432277	0.380422	0.000534783	8.35e-05	0.366264
12	30355547	31067009	0.916341	0.000284455	8.07e-06	0.36744
14	92099719	93378838	0.528354	0.000162847	8.43e-05	0.368079
9	104553938	105041375		-6.1e-05	4.32e-05	0.369016
10	120997666	121874991	-1.35074	0.000445893	3.45e-06	0.369223
7	141109797	142655113	-0.613115	0.000265497	2.71e-05	0.371238
16	21237217	23369433	-0.707062	0.000204996	3.99e-05	0.372354
1	183796618	185511423	-0.375026	0.000343233	9.65e-05	0.372614
17	72742484	74016834	1.09126	0.000163362	1.26e-05	0.372923
4	154949091	156604003	0.522116	0.000619896	2e-05	0.373
1	217577346	218860068	-0.978461	0.000264511	1.37e-05	0.373151
7	17279294	18861958	-0.757936	6.15e-05	0.000115045	0.37322
9	134640928	135401279	-0.494429	0.000256714	4.1e-05	0.373266
12	14659441	16423287	-0.851305	5.54e-05	7.03e-05	0.374286
10	16444693	17591626	-1.30753	4.06e-05	5.47e-05	0.375236
13	44638337	46491101	0.700319	0.000197063	4.03e-05	0.375781
12	43074434	43982146	-0.563058	0.000222591	2.73e-05	0.376283
6	143720467	146663272	0.853244	7.63e-05	0.000105282	0.37641
12	108506696	110111462	-2.77038	6.66e-06	6.56e-05	0.376564
4	127237363	129514427		-9.23e-06	2.9e-05	0.376794
7	130075370	130797123	0.644031	0.000134435	2.78e-05	0.376873
17	18456679	19666001		-2.54e-05	-5.17e-06	0.377266
17	48027688	48832008		0.000362976	-1.79e-06	0.378073
11	101894471	102668702	0.674452	0.000139286	3.24e-05	0.378239
9	113255544	114077164	1.70347	0.000151226	5.86e-06	0.378555
4	8055323	9408136	1.00746	0.000140576	1.66e-05	0.378912
1	165191702	166363258	-1.18085	6.3e-05	4.43e-05	0.37899
16	85146935	85663943	-0.8407	0.000137657	2.59e-05	0.380075
15	87693885	88032107		-1.92e-05	1.58e-06	0.38038
8	10117411	10535826	-6.22289	9.87e-07	0.00010313	0.380493
3	73239448	75376291	-1.76666	2.68e-05	5.8e-05	0.381025
10	20132516	21243558		-3.86e-05	1.54e-05	0.38106
14	90075441	92098486	0.372328	0.000426809	6.75e-05	0.381547
10	2106418	3143283	1.71074	2.27e-05	5.99e-05	0.382332
6	108325624	110654066	-7.46652	0.000295541	2.23e-07	0.383047
15	80637749	81604871	-0.290479	0.000613778	5.31e-05	0.383382
8	89083979	90605445	0.722517	0.000110924	3.73e-05	0.383739
4	70517792	71516586	5.26713	1.58e-05	3.91e-06	0.384329
9	132895131	133640777	-2.4857	1.22e-05	2.82e-05	0.384559
5	63840208	65083148		-6.03e-05	2.57e-05	0.385146
1	62108681	63376404	-0.678273	0.000474476	2.26e-05	0.386163
3	55733390	58063819	0.466595	0.000307825	5.85e-05	0.386369
18	65830606	66404071		-4.01e-05	-7.6e-07	0.386774
4	170678993	172735897		-8.3e-05	3.71e-05	0.387246
8	78632893	79831888	0.696505	0.000167661	2e-05	0.388502
15	42222390	43473907		-2.04e-05	2.2e-05	0.388701
13	54681363	56433642	0.48188	0.000186944	5.01e-05	0.389075
3	185263467	186780913	-0.44745	0.000191624	0.000124978	0.390331
11	5532222	6010718	1.11654	6.69e-05	2.01e-05	0.391298
6	155229566	156756457		-0.00016536	4.35e-05	0.391596
6	63713620	65760585	-1.0127	5.23e-05	4.63e-05	0.391952
20	30574455	31613985		0.000974934	-1.25e-06	0.392723
7	121094460	122368663	0.787106	8.13e-05	3.77e-05	0.393117
12	68742112	69826093	-0.508206	0.000880385	1.23e-05	0.393753
4	150634191	153226998	-0.561978	0.000119451	8.86e-05	0.393855
2	202830132	204814896	1.71722	0.000190398	4.77e-06	0.394094
1	58536417	59306823		-2.3e-06	4.26e-06	0.394104
10	123855124	124894743	-1.0234	0.000111457	2.42e-05	0.394333
11	124404297	125984562	2.40781	0.000473931	1.51e-06	0.395312
7	89271899	91173749		-0.000157268	1.32e-05	0.396559
4	80995881	81978151	-2.04932	7.32e-05	3.75e-06	0.397243
1	66774350	67760291	-0.337428	0.0063576	7.61e-05	0.397352
22	26736812	27294543	0.369671	0.000691695	3.35e-05	0.397427
5	3601924	4222111	0.765769	7.82e-05	4.17e-05	0.398974
6	89673861	91400644	-0.346963	0.000900653	5.02e-05	0.399503
3	112183360	113323793	1.54396	0.000167888	5.14e-06	0.399862
4	5047695	5971152	1.32152	4.66e-05	4.13e-05	0.401531
5	117004531	117712427		-5.04e-05	3.77e-05	0.401705
6	106922281	108322638	-4.33626	2.92e-06	7.51e-05	0.401711
12	99816842	101857521		-0.000104638	5.84e-05	0.401774
4	163183341	163726178		-3.13e-05	4.59e-05	0.402524
10	15303983	16443442	-0.72394	0.000218034	1.85e-05	0.403309
12	18467618	19924288	-0.493662	0.000352419	3.45e-05	0.403626
6	32900018	33863002	-0.404859	0.000608222	5e-05	0.403926
19	47333497	48509893	-0.605342	0.000336172	1.74e-05	0.405823
5	165642395	166432731		-0.00011113	8.14e-05	0.406811
5	23153562	24794957	0.664123	0.000148135	3.95e-05	0.407724
9	26317973	27335346		0.000337202	-1.85e-05	0.40896
2	231322831	232790491	1.03496	4.09e-05	6.91e-05	0.409104
2	151191481	152490219	-0.736635	0.000295121	1.65e-05	0.409351
2	212377759	212845716	-1.50427	1.32e-05	4.29e-05	0.410909
10	66980980	67545544	1.71063	8.4e-05	4.09e-06	0.411146
2	117728904	119581280		-4.22e-05	3.25e-05	0.41141
10	88451869	89845801	-1.64967	7.41e-05	8.3e-06	0.411637
6	121674337	123104703	1.94424	0.000440757	1.83e-06	0.411656
10	36885921	37845308		-2.07e-05	1.54e-05	0.411779
10	747772	1330771	-1.41574	8.69e-05	6.93e-06	0.412283
16	56908045	57663112		0.000350856	-1.81e-05	0.412406
8	65195953	66024947	-0.614907	0.000175431	1.78e-05	0.412442
4	137247703	137987679	-0.813085	7.49e-05	2.91e-05	0.412585
17	71829519	72740027	2.6485	0.000166984	2.48e-06	0.412609
2	11652795	12720977	0.260227	0.000489067	0.000108597	0.413747
1	30792984	32042421		-4.99e-05	7.17e-06	0.41466
7	4783723	5412932	-2.53378	9.02e-06	3.28e-05	0.415246
19	55175009	55791380		0.00031958	-4.17e-06	0.415511
2	140902383	141803496	-0.486108	0.000542537	1.61e-05	0.416207
9	17628726	18659920		-1.51e-05	9.72e-06	0.416983
18	66404118	67569547		8.01e-05	-1.37e-06	0.417137
22	17187276	17569017	2.35087	0.000117215	1.84e-06	0.417399
1	215129087	216672805		-1.29e-05	7.75e-05	0.417655
2	3003472	4148069		-0.000239612	9.97e-05	0.418374
21	28705732	29515396		-1.94e-05	4.14e-06	0.418587
16	12151797	12775407	-0.927106	9.77e-05	3.38e-05	0.418629
6	50406575	51703012		-2.43e-05	5.74e-05	0.419351
12	61740561	63158569		-0.000135033	7.43e-05	0.419612
15	68642047	69936117		-0.00010021	-7.98e-07	0.420012
6	38687185	39021712		-3.37e-05	3.63e-05	0.420081
2	222985611	224002780		-0.000137933	4.5e-05	0.420579
8	128543956	129297518		0.00105819	-1.7e-05	0.42066
4	118220292	119945314	-0.920338	0.000117531	2.43e-05	0.421522
6	13389521	14618107	0.652936	0.00020882	2.98e-05	0.423124
6	47887063	49494241	0.922002	5.77e-05	3.47e-05	0.423547
10	131195759	132251820	1.43966	2.05e-05	6.66e-05	0.424565
9	137929853	138817142	-0.325971	0.000366986	0.000105126	0.425433
2	40080343	40625847	0.690051	8.33e-05	5.35e-05	0.425913
1	158870085	160648549	0.8404	0.000304258	1.96e-05	0.427315
3	195855401	196414159		0.00062259	-7.06e-06	0.427691
10	59158617	59822195		0.000129046	-8.46e-06	0.428043
5	50162186	52133670		-5.31e-05	4.1e-05	0.429251
15	93591893	93908402		4.63e-05	-6.55e-06	0.43126
2	168431583	169176766	1.35692	8.76e-05	1.59e-05	0.43146
15	38805185	39518563	-2.92971	0.000219607	9.35e-07	0.432074
20	35899774	36904375	-3.67769	3.6e-05	3.22e-06	0.43235
3	126213467	127471230		-9.66e-06	3.89e-05	0.433489
5	28310093	30129786	0.89494	6.84e-05	4.56e-05	0.434381
16	59889269	60744157		-5.56e-05	1.02e-05	0.434626
2	123244233	124730999	-1.89593	1.37e-05	4.39e-05	0.434841
12	87909726	88848006	-3.88815	1.29e-06	5.96e-05	0.434938
11	126772905	127715860		-9.38e-05	5.45e-05	0.43557
3	131373740	132115911	0.595519	0.000179285	3.71e-05	0.435575
18	9415389	10462537	0.999263	0.000296485	1.29e-05	0.435582
6	110654605	111390344		0.000150367	-2.27e-06	0.435612
18	52709949	53763665	-0.9801	0.000473095	5.24e-06	0.436261
1	7604831	9067142	0.303442	0.0019058	2.48e-05	0.436855
7	20608	1490775		-4.92e-05	2.43e-05	0.437194
7	9894421	11298815	-0.259132	0.000604604	9.18e-05	0.43721
19	56898853	57950377		8.84e-06	-1.06e-05	0.437452
4	177290945	177972278		3.85e-05	-2.68e-07	0.43962
3	106332831	107729547	0.28304	0.000507418	5.74e-05	0.439687
1	161974584	162995355		-9.26e-05	4.38e-05	0.439997
1	151832901	152535021	-0.621501	5.09e-05	5.14e-05	0.441093
8	17581106	18670645		-0.000119453	3.67e-05	0.441809
3	18886158	20752492	0.569727	0.000262547	2.91e-05	0.442152
2	129864730	131463038		2.73e-05	-7.9e-06	0.442261
17	21285166	25677370	-1.24639	8.67e-05	6.74e-06	0.443143
4	31740009	32592949		-7.11e-05	3.78e-05	0.443549
2	195117932	197307918	0.731689	0.000172241	2.71e-05	0.443611
3	187220777	188201380	0.19127	0.00129277	0.000100866	0.444951
18	8440558	9414901		0.000224568	-1.11e-05	0.445136
14	67991028	69355606	0.250671	0.00104693	5.03e-05	0.44521
18	32457437	33791804	-0.723009	0.000122679	3.75e-05	0.445613
8	98869940	101450242	3.14087	9.26e-06	3.57e-05	0.446357
9	12780295	13797055	-2.34015	8.68e-05	4.42e-06	0.447367
7	28039590	28710596	0.531973	0.000244976	3.05e-05	0.448719
7	49822437	51674880	0.299813	0.000630979	4.99e-05	0.448948
18	18527782	21622994		-3.51e-06	0.000195431	0.449328
5	137950183	140644484	0.6417	0.000121761	6.67e-05	0.449696
1	39537291	40933221		-1.02e-05	3.99e-05	0.449848
6	102888281	104211089		-1.85e-06	6.85e-06	0.45023
1	85940875	86549498		-4.63e-05	3.21e-05	0.450522
18	47263681	47814821	1.00455	8.34e-05	1.45e-05	0.450845
3	130244120	131373405		-6.83e-05	1.61e-05	0.451225
1	104373157	105192916		-7.4e-05	1.93e-05	0.452437
10	112560012	113839866	2.31227	0.000226387	1.41e-06	0.452845
22	44317416	44818986	0.608695	0.000251587	3.06e-05	0.453039
16	88439429	88964934	-0.469085	0.000262089	2.9e-05	0.454114
17	396660	820493	5.98232	1.85e-05	1.44e-06	0.454209
14	32016504	33033695	-2.22391	4.53e-05	7.59e-06	0.454865
1	202820815	203979519		-4.52e-05	-1.54e-05	0.454975
13	25212359	25639070		7.91e-06	-9.83e-06	0.455397
3	75377075	76854466	-0.97995	4.35e-05	3.13e-05	0.455988
8	8736386	10117293	-0.675674	6.23e-05	0.000314585	0.456107
2	206045927	207721890	-0.334778	0.000425236	6.53e-05	0.456169
18	29564408	31774120	1.91679	2.32e-05	2.74e-05	0.456679
8	4755088	5146808	-0.425573	0.000203426	3.69e-05	0.456944
12	31067490	32081072		-9.01e-05	2.04e-05	0.457338
1	203980019	205458538	0.339742	0.000346239	8.88e-05	0.45755
7	86345013	88732142	0.532785	0.000160647	5.62e-05	0.458126
16	74730819	75517115	-0.295323	0.000518578	3.56e-05	0.459657
1	163000394	164410254	0.579242	0.000138342	5.54e-05	0.459725
18	63111628	64250279	-0.64622	6.42e-05	5.09e-05	0.460439
4	48227642	53412129	-0.770945	0.000212105	8.25e-06	0.460546
8	16087729	17579518	24.7937	1.17e-07	4.73e-05	0.460573
6	82387920	83904869	-1.19784	9.82e-05	1.36e-05	0.460637
5	152361546	152864614	3.64654	3.74e-06	1.28e-05	0.461053
6	128759755	130538497	-0.54062	0.000348055	3.17e-05	0.461226
1	206706419	208158787	-0.918609	0.00113406	4.44e-06	0.461735
4	103388441	104802530	-1.07796	0.000133202	7.45e-06	0.461745
16	81209631	82481987	-0.366089	0.000761471	6.25e-05	0.461751
16	23371110	24308825	-0.40441	0.000911634	1.52e-05	0.463552
11	98703733	99613901		0.00011823	-1.05e-05	0.463839
18	60823554	61439643		0.00025646	-4.05e-06	0.464295
5	123798436	124746813		-8.16e-05	7.44e-05	0.464856
18	2891847	3357120		-4.2e-05	3.51e-05	0.467024
18	3862461	4597021		-3.29e-05	5.24e-05	0.468141
14	75747258	76583135		0.000256725	-7.48e-06	0.468602
1	77141039	79111862	0.29388	0.000221461	0.000197917	0.468762
3	159274785	161523859		-1.24e-05	0.000252488	0.468826
10	113845990	115698315	0.92834	0.000130466	3.8e-05	0.469195
10	99554895	100240681	-0.412363	9.61e-05	7.2e-05	0.469625
5	144584265	145803004		-3.5e-05	1.76e-05	0.469668
6	159793334	161123451	0.482795	0.000287721	3.65e-05	0.46982
6	146665424	148179283	0.577091	0.000203881	3.18e-05	0.469934
5	131874022	132603137	-1.52472	0.000558213	6.79e-07	0.470032
13	23590702	23827019		-0.000102371	4.48e-06	0.470305
8	54116775	55914038	-2.43605	2.13e-05	1.76e-05	0.470782
12	132807034	133841558		-5.08e-05	5.62e-05	0.471955
17	31990385	32677709	-0.524627	0.000954062	6.94e-06	0.472114
9	71969482	73398448	-4.18987	6.27e-06	1.78e-05	0.472135
9	13797496	14712257	0.474006	0.000186949	6.61e-05	0.472411
20	51885269	52525657	-0.408509	0.00026167	3.34e-05	0.472439
6	26778827	28669698	-0.700003	0.000143817	4.4e-05	0.473661
6	137813095	139532424	-0.347268	0.000838676	3.54e-05	0.473671
1	17176635	17872659	0.483821	0.000179075	3.5e-05	0.473721
6	58139505	62691733		-1.68e-05	4.34e-05	0.474247
17	68877746	69242135		2.21e-05	-1.62e-06	0.474423
6	91401234	93426186	0.820747	4.61e-05	0.000105609	0.474938
3	86736368	87407921		0.000112995	-1.57e-06	0.476416
3	83947451	85090935	-1.18515	3.5e-05	1.83e-05	0.476577
16	80184495	81209234	0.365528	0.000311198	8.02e-05	0.476918
6	87140364	88532072	-0.892254	8.34e-05	2.28e-05	0.477185
20	22779865	23568490		0.000189152	-1.42e-06	0.477658
9	105744075	106487777		-1.25e-05	9.3e-06	0.477784
7	131857419	134306672	0.585955	5.5e-05	0.000142383	0.478281
19	4349416	5191547		-6.11e-05	3.22e-05	0.479457
16	68429894	70885818	-0.341948	0.000731531	4.85e-05	0.479728
8	23548749	24456913	3.03079	6.51e-06	1.83e-05	0.480249
18	38767938	39891215	0.904358	2.46e-05	5.71e-05	0.480323
9	24155142	25425160		9.64e-05	-5.44e-06	0.480385
9	129477886	131429495	0.607025	6.96e-05	6.82e-05	0.480731
7	49131824	49821750		0.000305269	-1.58e-05	0.481024
20	51389670	51884594	-0.496403	0.000114164	3.96e-05	0.481907
8	107410067	108108114	-0.47074	0.000134073	3.45e-05	0.481997
3	66170253	67294968	-0.633913	0.000128207	2.79e-05	0.482395
13	49987663	51254196	-0.534215	4.88e-05	9.6e-05	0.483205
9	87813612	88867151	0.269665	0.000362397	0.000121118	0.483794
2	32493210	33361425		-3.1e-06	1.1e-05	0.485628
8	79832211	80654655		-4.1e-05	2.6e-05	0.485769
4	185477964	185932497		0.000147262	-2.03e-06	0.486534
4	37887735	38974458	-0.289789	0.00140189	3.19e-05	0.487034
8	57655067	58674153		-9.67e-05	3.18e-05	0.48732
1	101683165	102039858		-8.03e-07	3.39e-06	0.48795
13	93918533	94562549	-2.16101	4.58e-06	3.93e-05	0.488175
16	598838	945806		-2.77e-05	3.36e-05	0.489141
2	5118816	6361343	-0.690959	0.000246616	2.33e-05	0.489301
10	109578567	110311094		-1.76e-05	1.58e-05	0.489666
14	88641335	90069965		-4.88e-06	8.78e-05	0.489668
1	195155293	195995510		-3.77e-06	1.12e-05	0.48986
8	24457122	25461315	-0.379432	0.000808049	1.62e-05	0.48991
12	101857796	102961329	0.891505	2.66e-05	6.71e-05	0.49218
16	54673195	55505040	0.77893	0.000172649	2.37e-05	0.492189
4	95596744	96181408		-2.18e-06	1.54e-05	0.492443
2	235627087	236619385		-0.000127965	2.21e-05	0.492535
6	168549335	169231503		-0.000116005	2.03e-05	0.49259
4	177974062	178758792	-2.62155	1.32e-05	1.4e-05	0.493726
4	32593453	33640100		-4.27e-05	2.34e-05	0.494294
9	118570426	120030166	-0.521019	0.000351092	2.59e-05	0.494426
5	65910316	67096208	-0.343031	0.000267089	7.32e-05	0.494436
1	232950888	233750725	0.354678	0.000205839	7.22e-05	0.494933
21	33991368	35219895	-0.552971	0.000578316	1.31e-05	0.495464
15	26186113	26675188		-5.04e-06	5.63e-06	0.495771
20	1899473	3081680	0.320834	0.000372935	9.58e-05	0.495942
5	10666804	11170506	-0.389023	0.000563592	1.33e-05	0.496636
21	43343190	44632513	-0.994561	0.000243012	1.5e-05	0.496663
5	114448597	115828291	1.89305	0.000117446	5.61e-06	0.497023
9	106488291	107545903	4.60313	1.01e-05	5.98e-06	0.497024
15	47000857	47977097	-0.941883	7.25e-05	3.2e-05	0.497056
15	88032736	88742960		-7.34e-06	4.35e-05	0.497067
18	35838871	36364691	-3.17935	3.71e-06	2.81e-05	0.497291
11	131871467	132386355		3.48e-05	-7.99e-07	0.497587
20	37875309	38431408	-4.05454	0.000171165	2.34e-07	0.4987
8	90607207	92342283	-0.741664	0.000248208	1.02e-05	0.498763
7	24982494	26300992	0.827013	0.000643298	5.98e-06	0.498934
11	118899218	120171371	-1.02444	1.78e-05	9.98e-05	0.500374
1	160649926	161973976	-0.325416	0.00193476	1.46e-05	0.500614
10	50840736	52086621	1.8292	1.9e-05	8.02e-06	0.501357
4	35151237	36301997	-0.417911	0.000629087	1.09e-05	0.501741
16	82482458	83078581	-0.381197	0.000284706	6.96e-05	0.501745
12	77099081	78398357		-2.47e-06	1.01e-06	0.502227
7	91174778	93339775	-0.977572	0.000161117	1.11e-05	0.502325
1	185512838	187847742		0.000215271	-8.76e-06	0.503266
1	246991094	247838628		0.000290777	-4.02e-07	0.503282
5	26185302	26849079	-1.11407	9.83e-05	5.36e-06	0.503324
2	18647868	20059542	1.24197	0.000271563	5.5e-06	0.503673
7	116317043	118347634	1.32639	0.000276087	3e-06	0.503877
1	81058295	82883310		-0.000179513	5.95e-07	0.503886
12	88851543	91827908	-0.578523	0.00012965	5.73e-05	0.504472
18	47816777	48784027	0.233223	0.000621539	3.5e-05	0.504654
9	16056127	16833797	0.59339	0.000460328	1.16e-05	0.505932
1	177432237	178940717		-2.56e-05	8.42e-05	0.505977
20	7066818	8600105	-2.078	4.04e-05	1.36e-05	0.506042
13	56434161	58247964		-1.42e-05	5.84e-05	0.506101
4	4264705	5044744		7.64e-05	-1.86e-06	0.50736
2	14649571	15720775		-1.82e-05	6.19e-05	0.507706
16	5115228	5854496		-0.000151899	7.15e-05	0.50779
8	11838355	12975295	0.81886	9.26e-05	2.02e-05	0.508175
14	52078316	52761693		-0.000104708	-3.95e-06	0.508338
19	1922476	2815372	-1.42442	3.53e-05	2.15e-05	0.508416
9	22968789	24154728		-6.83e-05	0.000156911	0.508788
12	3559429	4693778	0.413504	0.000252235	5.84e-05	0.508894
8	87563878	89083319		-0.000115138	6.3e-05	0.50909
1	102040268	102893372		-0.000133479	-2.07e-06	0.509679
14	86053777	87334624		-2.55e-07	4.86e-05	0.510333
15	33253484	33792116		-8.39e-05	5.69e-05	0.510567
8	140094627	141355502	0.617991	0.000173918	3.42e-05	0.511925
10	33656119	36017592		0.0024098	-1.73e-05	0.513908
2	81588482	83604057		-3.5e-05	0.000104392	0.514594
13	100044673	101392748	-0.500521	0.000441099	1.41e-05	0.515034
4	61872656	64117718	0.300295	0.000218226	8.75e-05	0.515054
4	96466095	97911191		-1.37e-05	4.51e-05	0.515528
4	182420863	184283167	-0.477233	0.000128646	0.000124578	0.515634
5	176129392	177991305	0.168549	0.00094827	8.62e-05	0.515937
7	30172195	31608495		-6.25e-05	1.67e-06	0.516152
17	11668104	13000883	0.788458	0.000199693	1.89e-05	0.516183
12	42347363	43074061		-5.31e-05	9.38e-06	0.516303
8	49038732	52156842	0.72371	0.000494048	8.5e-06	0.517032
12	38233264	40017827	-0.742647	6.44e-05	2.44e-05	0.517969
15	44992475	46292382		0.000104089	-1.51e-05	0.518014
9	107546901	108751162	0.956328	5.74e-05	3.07e-05	0.518805
13	31384910	32983250	-0.339705	0.000432474	4.45e-05	0.519072
19	41442597	41841098	0.610075	6.47e-05	2.01e-05	0.520521
11	107491606	108495975	-5.06596	4.57e-05	7.1e-07	0.521513
9	30821676	31836697	-2.72153	1.94e-05	6.58e-06	0.521882
18	33792671	35072855	0.722772	5.85e-05	5.27e-05	0.522078
20	56216001	56679942	0.517985	0.000130003	3.05e-05	0.522202
1	179678188	180567596		-2.1e-05	2.87e-05	0.522541
11	34321876	35034307	1.74796	6.32e-05	5.7e-06	0.522639
2	208641174	209940909	-0.554303	0.000154537	2.52e-05	0.523125
5	113604579	114448326	-1.17384	2.35e-05	3e-05	0.523172
9	124871322	125542861		-9.08e-05	2.12e-05	0.523832
11	33384046	34321466	-0.935436	9.03e-05	1.63e-05	0.523868
2	74121278	76615798	1.8441	6.7e-05	1.43e-05	0.523982
17	51284441	52861905	1.10995	0.000113778	1.27e-05	0.524605
7	125387168	126516683		-5.61e-05	3.58e-06	0.524738
8	123547148	124483938	0.875355	5.65e-05	2.94e-05	0.525998
7	14942134	16480989	10.8501	1.96e-05	8.94e-07	0.526715
4	40200304	40869208	-1.45831	0.000114756	4.51e-06	0.527625
10	25416598	26631987		-1.48e-05	1.85e-05	0.52853
9	111138232	111997222	0.600669	0.000150874	2.6e-05	0.528844
11	115652723	117097952	0.444418	0.000129886	8.15e-05	0.528845
13	37029009	38290705	0.300292	0.000346589	4.97e-05	0.528861
16	77689074	78446696	0.367692	0.000206407	0.000101899	0.528948
7	21712615	22811384	-0.28579	0.000779622	3.47e-05	0.529104
11	96849530	98703542		0.000327252	-3.58e-06	0.52931
6	100287245	101862923	0.91895	4.27e-05	3.29e-05	0.529523
2	56160647	56599354		-3.81e-05	2.99e-05	0.529527
9	133642918	134639655	-1.20294	1.67e-05	5.03e-05	0.529612
4	173761916	174832248	0.838123	7.62e-05	1.77e-05	0.531015
4	686563	1422863		0.00010825	-2.31e-06	0.531329
3	11221721	12858028	-0.760348	0.000274434	1.06e-05	0.531628
22	36923144	37558356	0.294974	0.000318376	6.35e-05	0.53224
9	87571959	87811640	-0.206442	0.000215633	4.28e-05	0.532406
1	166364063	167158927	-1.02254	0.0001045	1.32e-05	0.532754
8	2681051	3358423	3.82103	3.03e-06	4.78e-05	0.532838
4	163728264	164910818		-0.000122863	3.07e-05	0.532849
6	88533324	89668547		0.000103097	-1.63e-06	0.533575
4	172737462	173760563		-4.4e-05	3.26e-05	0.533628
4	22395570	23563570		-0.000147778	-1.72e-06	0.534023
10	65735028	66980708		0.000160661	-8.84e-06	0.534773
5	177992368	178410668		-8.51e-05	3.38e-06	0.535764
5	121485609	122603725		-3.41e-05	4.99e-05	0.535892
1	11776196	12147753	-0.269513	0.000301269	2.87e-05	0.536595
10	3786476	5358542		-8.59e-06	7.19e-05	0.536693
12	105817813	106155478	28.6334	0.000117388	6.12e-09	0.537209
5	17162704	18048683	0.412525	0.000176057	2.92e-05	0.537397
16	10431221	11493266	0.624124	0.00129162	5.87e-06	0.537655
17	6572170	6975193		-0.000122377	8.44e-06	0.537797
4	158114105	160356254	-0.298907	0.000138489	0.000114851	0.538947
15	101408616	101918220		0.000147764	-1.74e-05	0.539585
6	75843845	77257094		-7.64e-05	1.74e-05	0.540719
11	333347	1057948	-0.303419	0.000312192	2.71e-05	0.541331
2	29988753	31009977		0.000165174	-7.82e-06	0.541839
2	77386522	79007966		-0.000112021	1.81e-05	0.541888
17	13626102	14209988		1.5e-05	-5.77e-06	0.541905
9	115393806	116148630	0.562249	0.000235071	1.4e-05	0.54278
1	169522554	170372503		0.000644474	-3.06e-06	0.543228
20	9746345	11013570	0.299184	0.000726982	3.29e-05	0.543308
6	123105676	123889346		-3.93e-05	5.54e-05	0.543726
12	63158712	63908647		-5.67e-06	1.96e-05	0.54376
7	34940039	35614036		0.000251802	-8.54e-06	0.543834
9	95855100	97719592	0.439952	0.000125213	7.99e-05	0.544088
1	178943012	179676274		0.000121967	-6.9e-06	0.544322
9	109974206	111137001	-2.10673	0.000290404	1.48e-06	0.544413
5	2979710	3600334		0.000127556	-6.88e-06	0.544645
3	22103146	23122359		-0.000136	4.12e-05	0.544753
1	233753991	234206593		-4.09e-05	1.58e-06	0.545812
5	9084701	10533767		0.000129027	-5.82e-07	0.545892
5	81714078	82658571		-5.98e-06	1.49e-05	0.546631
2	12723749	14648908		-0.000142499	-1.2e-06	0.547335
3	16662488	18454062	1.33544	2.81e-05	3.37e-05	0.547498
13	19020095	20682304		-1.61e-05	4.74e-05	0.548493
7	37354091	38159855	0.508522	0.000240331	2.31e-05	0.548577
15	101918830	102516259		-0.000131271	3.03e-05	0.548732
5	156629754	157197141		-1.16e-05	8.12e-06	0.548941
6	45788111	46556325	-1.3071	5.72e-05	8.04e-06	0.549022
4	18752722	20084049		-2.68e-05	2.66e-05	0.549105
20	8601114	8881586	0.86357	3.22e-05	1.9e-05	0.549552
2	225833758	227531180	-0.856097	0.000114123	1.88e-05	0.550039
4	66599449	68058793		-3.93e-05	8.38e-05	0.550072
19	11280183	12497411	3.43459	6.99e-05	1.1e-06	0.551282
7	108376173	109584769		-2.27e-05	8.77e-06	0.552226
1	231321215	232382234	-2.09835	7.29e-05	4.14e-06	0.553194
12	83143660	83854442		6.13e-05	-5.02e-07	0.553238
8	121770585	123545992	-0.391382	0.000254206	4.56e-05	0.553256
1	221857359	223630391	-0.581574	0.000134425	3.81e-05	0.553463
8	133455530	134566686	1.10348	0.000164111	9.48e-06	0.554404
9	14714681	16054406	-1.21369	2.9e-05	3.86e-05	0.55472
8	2043187	2680255		-0.000126877	5.39e-05	0.554781
5	159136348	160908680		-6.99e-06	4.52e-05	0.555081
15	36425448	36968033		2.48e-05	-9.71e-06	0.555538
9	90198375	90893610		-9.84e-05	-2.97e-07	0.556203
1	97458722	98562260		-4.52e-06	0.000125099	0.55702
11	21773680	23111273		-0.000115381	1.28e-05	0.55742
2	143255262	145301314	-0.440349	0.000101786	9.93e-05	0.557618
14	81787481	82459297	0.318881	0.000298581	1.94e-05	0.557646
1	34798014	35364965	-0.504368	6.88e-05	5.02e-05	0.558527
1	5472626	6133700		-6.76e-06	2.16e-05	0.558712
11	102668882	103491310		-5.89e-05	-5.87e-06	0.558892
18	70719886	71243399		-1.51e-05	-2.99e-06	0.559237
20	58296350	59361064	-0.916682	3.26e-05	5.14e-05	0.55945
1	157154324	158867538	0.243958	0.000617373	6.29e-05	0.560045
16	87175053	88389287	-0.366584	0.000343527	4.63e-05	0.560842
2	1159982	1681720		0.000164988	-1.23e-05	0.561224
17	77471383	78780080		-0.000129561	7.52e-05	0.56138
13	29873521	31379027		-3e-05	6.81e-05	0.561709
6	25484295	26774948	0.339277	0.000208828	8.81e-05	0.56182
19	16252072	17942927	0.263759	0.000347225	7.88e-05	0.562286
1	80341732	81056946		1.83e-05	-1.47e-06	0.562507
8	132359241	133454722		-2.23e-05	0.0001025	0.562949
2	57939866	60449069	0.219222	0.000327787	0.000194062	0.563709
5	141640419	142230251	-0.55655	7.38e-05	3.57e-05	0.563826
17	38652220	39657179		0.000319836	-5.62e-06	0.564474
2	191873553	192695107	-0.699724	0.000174612	9.39e-06	0.56455
4	27904556	28871862		-4.72e-05	4.83e-06	0.564732
2	154415112	155208173	-3.84419	1.91e-05	2.54e-06	0.565239
22	26123092	26735929	-1.02513	4.9e-05	3.18e-05	0.565318
19	1090803	1920712	0.145312	0.00134694	6.65e-05	0.565824
8	76295292	78015335		-1.01e-06	5.41e-05	0.565986
5	13603883	14987807	0.768071	0.000129017	2.39e-05	0.566058
6	2891016	4315210	0.708514	3.33e-05	0.000121905	0.566237
2	31010212	32489851	0.75123	0.000218888	1.13e-05	0.566774
4	36304377	37534798	-0.685895	0.000139813	1.93e-05	0.566921
2	239832097	240325991	-0.524999	2.68e-05	0.000101714	0.567422
1	213578592	215128675	-0.319841	0.000341214	5.81e-05	0.567587
15	51682775	52589995	-2.27389	1.89e-05	4.91e-06	0.567614
18	42606091	43295247		-5.29e-05	4.99e-05	0.567749
2	47052788	47782756	-0.776598	0.000135981	1.47e-05	0.567841
1	220069681	221856899	-0.213933	0.00107401	3.64e-05	0.567847
[truncated: 1,217 more rows]

## Sheet: Table S5
Supplementary Table S5.The result of local genetic correlation analysis(Cheese intake vs CD)
[truncated: 2,256 more rows]

[truncated: 13 more sheets: Table S6, Table S7, Table S8, Table S9, Table S10, Table S11, Table S12, Table S13, Table S14, Table S15, Table S16, Table S17, Table S18]
